# Supplementary material for: (E)-1-[(3-Iodo­phen­yl)imino­meth­yl]naphthalen-2-ol
Source: Acta Crystallogr Sect E Struct Rep Online. 2012 Sep 29;68(Pt 10):o3027. doi: 10.1107/S1600536812036793 (PMC3470381; doi:10.1107/S1600536812036793)
Supplement: Supplementary file 1 [file e-68-o3027-sup1.cif]

##############################################################################
#                                                                            #
# This CIF contains the data in a paper accepted for publication in          #
# Acta Crystallographica Section E. It conforms to the requirements of       #
# Notes for Authors for Acta Crystallographica Section E, and has been       #
# peer reviewed under the auspices of the IUCr Commission on Journals.       #
#                                                                            #
# Full details of the Crystallographic Information File format               #
# are given in the paper "The Crystallographic Information File (CIF):       #
# a New Standard Archive File for Crystallography" by S. R. Hall, F. H.      #
# Allen and I. D. Brown [Acta Cryst. (1991), A47, 655-685].                  #
#                                                                            #
# The current version of the core CIF dictionary is obtainable from          #
# ftp://ftp.iucr.org/pub/cif_core.dic.                                       #
#                                                                            #
# Software is freely available for graphical display of the structure(s)     #
# in this CIF. For information consult the CIF software page                 #
# http://www.iucr.org/resources/cif/software.                                #
#                                                                            #
# This file may be used for bona fide research purposes within the           #
# scientific community so long as proper attribution is given to the journal # 
# article from which it was obtained.                                        #
#                                                                            #
##############################################################################
data_I
_audit_creation_method     SHELXL-97
_chemical_name_systematic
;
(<i>E</i>)-1-[(3-Iodophenyl)iminomethyl]naphthalen-2-ol
;
_chemical_name_common     ?
_chemical_formula_moiety     'C17 H12 I N O'
_chemical_formula_sum     'C17 H12 I N O'
_chemical_formula_iupac     'C17 H12 I N O'
_chemical_formula_weight     373.18
_chemical_melting_point_gt     410
_chemical_melting_point_lt     412
_symmetry_cell_setting     monoclinic
_symmetry_space_group_name_H-M     'C 2/c'
_symmetry_space_group_name_Hall     '-C 2yc'
loop_
    _symmetry_equiv_pos_as_xyz
    'x, y, z'
    '-x, y, -z+1/2'
    'x+1/2, y+1/2, z'
    '-x+1/2, y+1/2, -z+1/2'
    '-x, -y, -z'
    'x, -y, z-1/2'
    '-x+1/2, -y+1/2, -z'
    'x+1/2, -y+1/2, z-1/2'
_cell_length_a     32.059(3)
_cell_length_b     4.8392(3)
_cell_length_c     19.2682(16)
_cell_angle_alpha     90.00
_cell_angle_beta     107.269(6)
_cell_angle_gamma     90.00
_cell_volume     2854.5(4)
_cell_formula_units_Z     8
_cell_measurement_reflns_used     9569
_cell_measurement_theta_min     1.3
_cell_measurement_theta_max     26.0
_cell_measurement_temperature     296
_exptl_crystal_description     'needle'
_exptl_crystal_colour     'yellow'
_exptl_crystal_size_max     0.800
_exptl_crystal_size_mid     0.300
_exptl_crystal_size_min     0.030
_exptl_crystal_density_diffrn     1.737
_exptl_crystal_density_meas     ?
_exptl_crystal_density_method     'not measured'
_exptl_crystal_F_000     1456
_exptl_absorpt_coefficient_mu     2.238
_exptl_absorpt_correction_type     integration
_exptl_absorpt_process_details     '(<i>X-RED32</i>; Stoe & Cie, 2002)'
_exptl_absorpt_correction_T_min     0.7931
_exptl_absorpt_correction_T_max     0.9246
_exptl_special_details
;
;
_diffrn_ambient_temperature     296
_diffrn_radiation_type     MoK\a
_diffrn_radiation_wavelength     0.71073
_diffrn_radiation_source     'fine-focus sealed tube'
_diffrn_radiation_monochromator     graphite
_diffrn_measurement_device_type     'Stoe IPDS 2'
_diffrn_measurement_method     'w-scan rotation'
_diffrn_detector_area_resol_mean     ?
_diffrn_reflns_number     9569
_diffrn_reflns_av_R_equivalents     0.0558
_diffrn_reflns_av_sigmaI/netI     0.0528
_diffrn_reflns_theta_min     1.33
_diffrn_reflns_theta_max     25.99
_diffrn_reflns_theta_full     25.99
_diffrn_measured_fraction_theta_max     0.998
_diffrn_measured_fraction_theta_full     0.998
_diffrn_reflns_limit_h_min     -38
_diffrn_reflns_limit_h_max     38
_diffrn_reflns_limit_k_min     -5
_diffrn_reflns_limit_k_max     5
_diffrn_reflns_limit_l_min     -23
_diffrn_reflns_limit_l_max     23
_diffrn_standards_number     0
_diffrn_standards_interval_count     .
_diffrn_standards_interval_time     .
_diffrn_standards_decay_%     ?
_refine_special_details
;
Refinement of <i>F</i>^2^ against ALL reflections. The weighted <i>R</i>-factor
<i>wR</i> and goodness of fit <i>S</i> are based on <i>F</i>^2^, conventional
<i>R</i>-factors <i>R</i> are based on <i>F</i>, with <i>F</i> set to zero for
negative <i>F</i>^2^. The threshold expression of <i>F</i>^2^ >
\s(<i>F</i>^2^) is used only for calculating <i>R</i>-factors(gt) <i>etc</i>.
and is not relevant to the choice of reflections for refinement.
<i>R</i>-factors based on <i>F</i>^2^ are statistically about twice as large
as those based on <i>F</i>, and <i>R</i>- factors based on ALL data will be
even larger.
;
_reflns_number_total     2781
_reflns_number_gt     1607
_reflns_threshold_expression     I>2sigma(I)
_refine_ls_structure_factor_coef     Fsqd
_refine_ls_matrix_type     full
_refine_ls_R_factor_all     0.0860
_refine_ls_R_factor_gt     0.0422
_refine_ls_wR_factor_gt     0.0819
_refine_ls_wR_factor_ref     0.0943
_refine_ls_goodness_of_fit_ref     0.928
_refine_ls_restrained_S_all     0.928
_refine_ls_number_reflns     2781
_refine_ls_number_parameters     181
_refine_ls_number_restraints     0
_refine_ls_hydrogen_treatment     constr
_refine_ls_weighting_scheme     calc
_refine_ls_weighting_details
         'calc w=1/[\s^2^(Fo^2^)+(0.0405P)^2^+0.0000P] where P=(Fo^2^+2Fc^2^)/3'
_atom_sites_solution_hydrogens     geom
_atom_sites_solution_primary     direct
_atom_sites_solution_secondary     difmap
_refine_ls_shift/su_max     0.001
_refine_ls_shift/su_mean     0.000
_refine_diff_density_max     0.869
_refine_diff_density_min     -0.568
_refine_ls_extinction_method     '<i>SHELXL97</i> (Sheldrick, 2008)'
_refine_ls_extinction_coef     0
loop_
    _atom_type_symbol
    _atom_type_description
    _atom_type_scat_dispersion_real
    _atom_type_scat_dispersion_imag
    _atom_type_scat_source
    'C' 'C' 0.0033 0.0016
                         'International Tables Vol C Tables 4.2.6.8 and 6.1.1.4'
    'H' 'H' 0.0000 0.0000
                         'International Tables Vol C Tables 4.2.6.8 and 6.1.1.4'
    'I' 'I' -0.4742 1.8119
                         'International Tables Vol C Tables 4.2.6.8 and 6.1.1.4'
    'N' 'N' 0.0061 0.0033
                         'International Tables Vol C Tables 4.2.6.8 and 6.1.1.4'
    'O' 'O' 0.0106 0.0060
                         'International Tables Vol C Tables 4.2.6.8 and 6.1.1.4'
_computing_data_collection     '<i>X-AREA</i> (Stoe & Cie, 2002)'
_computing_cell_refinement     '<i>X-AREA</i> (Stoe & Cie, 2002)'
_computing_data_reduction     'X-RED32 (Stoe & Cie, 2002)'
_computing_structure_solution
           '<i>WinGX</i> (Farrugia, 1997) and <i>SHELXS97</i> (Sheldrick, 2008)'
_computing_structure_refinement     '<i>SHELXL97</i> (Sheldrick, 2008)'
_computing_molecular_graphics     '<i>ORTEP-3</i> for Windows (Farrugia, 1997)'
_computing_publication_material
                  '<i>WinGX</i> (Farrugia, 1999) and <i>PLATON</i> (Spek, 2009)'
loop_
    _atom_site_type_symbol
    _atom_site_label
    _atom_site_fract_x
    _atom_site_fract_y
    _atom_site_fract_z
    _atom_site_U_iso_or_equiv
    _atom_site_adp_type
    _atom_site_calc_flag
    _atom_site_refinement_flags
    _atom_site_occupancy
    _atom_site_symmetry_multiplicity
    _atom_site_disorder_assembly
    _atom_site_disorder_group
    I I1 0.052729(12) 0.52255(9) 0.33319(2) 0.08465(19) Uani d . 1 1 . .
    C C5 0.16216(15) 0.0503(9) 0.4653(2) 0.0490(11) Uani d . 1 1 . .
    C C8 0.15014(14) -0.4836(10) 0.5955(2) 0.0498(11) Uani d . 1 1 . .
    O O1 0.22667(12) -0.3804(8) 0.6294(2) 0.0784(11) Uani d . 1 1 . .
    H H1 0.2177 -0.2766 0.5946 0.118 Uiso calc R 1 1 . .
    C C9 0.19336(16) -0.5200(11) 0.6398(3) 0.0593(13) Uani d . 1 1 . .
    C C11 0.1710(2) -0.8587(12) 0.7108(3) 0.0712(16) Uani d . 1 1 . .
    H H11 0.1781 -0.9838 0.7491 0.085 Uiso calc R 1 1 . .
    N N1 0.17155(13) -0.1458(9) 0.5220(2) 0.0546(10) Uani d . 1 1 . .
    C C4 0.19651(17) 0.1402(12) 0.4410(3) 0.0620(13) Uani d . 1 1 . .
    H H4 0.2243 0.0672 0.4616 0.074 Uiso calc R 1 1 . .
    C C6 0.12123(16) 0.1594(10) 0.4331(2) 0.0514(12) Uani d . 1 1 . .
    H H6 0.0976 0.1010 0.4481 0.062 Uiso calc R 1 1 . .
    C C7 0.14134(16) -0.2876(10) 0.5375(2) 0.0508(12) Uani d . 1 1 . .
    H H7 0.1125 -0.2607 0.5096 0.061 Uiso calc R 1 1 . .
    C C3 0.19005(19) 0.3351(13) 0.3873(3) 0.0721(16) Uani d . 1 1 . .
    H H3 0.2135 0.3935 0.3720 0.087 Uiso calc R 1 1 . .
    C C2 0.14946(18) 0.4450(11) 0.3557(3) 0.0655(14) Uani d . 1 1 . .
    H H2 0.1451 0.5779 0.3194 0.079 Uiso calc R 1 1 . .
    C C1 0.11518(16) 0.3532(11) 0.3793(2) 0.0544(12) Uani d . 1 1 . .
    C C13 0.11570(16) -0.6479(10) 0.6093(2) 0.0510(12) Uani d . 1 1 . .
    C C17 0.0936(2) -0.9958(12) 0.6815(3) 0.0797(16) Uani d . 1 1 . .
    H H17 0.1007 -1.1192 0.7203 0.096 Uiso calc R 1 1 . .
    C C14 0.07180(17) -0.6311(12) 0.5668(3) 0.0651(14) Uani d . 1 1 . .
    H H14 0.0638 -0.5092 0.5277 0.078 Uiso calc R 1 1 . .
    C C16 0.0511(2) -0.9750(14) 0.6391(4) 0.0868(18) Uani d . 1 1 . .
    H H16 0.0296 -1.0836 0.6488 0.104 Uiso calc R 1 1 . .
    C C10 0.20262(19) -0.7080(12) 0.6980(3) 0.0693(15) Uani d . 1 1 . .
    H H10 0.2312 -0.7273 0.7279 0.083 Uiso calc R 1 1 . .
    C C12 0.1268(2) -0.8351(11) 0.6679(3) 0.0613(14) Uani d . 1 1 . .
    C C15 0.0407(2) -0.7938(14) 0.5825(4) 0.0810(17) Uani d . 1 1 . .
    H H15 0.0118 -0.7799 0.5538 0.097 Uiso calc R 1 1 . .
loop_
    _atom_site_aniso_label
    _atom_site_aniso_U_11
    _atom_site_aniso_U_22
    _atom_site_aniso_U_33
    _atom_site_aniso_U_12
    _atom_site_aniso_U_13
    _atom_site_aniso_U_23
    I1 0.0709(2) 0.0937(3) 0.0771(3) 0.0026(2) 0.00310(19) 0.0215(2)
    C5 0.053(3) 0.047(3) 0.047(3) -0.006(2) 0.014(2) -0.009(2)
    C8 0.058(3) 0.048(3) 0.045(2) 0.007(2) 0.017(2) -0.005(2)
    O1 0.054(2) 0.094(3) 0.079(3) 0.005(2) 0.007(2) 0.005(2)
    C9 0.058(3) 0.060(3) 0.058(3) 0.010(3) 0.015(2) -0.010(3)
    C11 0.104(5) 0.060(4) 0.045(3) 0.021(3) 0.014(3) 0.006(3)
    N1 0.053(2) 0.055(3) 0.056(2) 0.001(2) 0.016(2) -0.005(2)
    C4 0.053(3) 0.067(4) 0.067(3) -0.011(3) 0.019(3) -0.009(3)
    C6 0.054(3) 0.056(3) 0.045(3) -0.010(2) 0.015(2) -0.005(2)
    C7 0.050(3) 0.053(3) 0.046(3) 0.004(2) 0.010(2) -0.007(2)
    C3 0.069(4) 0.085(4) 0.070(4) -0.027(3) 0.032(3) -0.004(3)
    C2 0.073(3) 0.073(4) 0.051(3) -0.012(3) 0.018(3) 0.004(3)
    C1 0.058(3) 0.060(3) 0.043(3) -0.009(2) 0.011(2) -0.007(2)
    C13 0.060(3) 0.045(3) 0.052(3) 0.005(2) 0.022(2) -0.007(2)
    C17 0.114(5) 0.059(4) 0.080(4) 0.007(4) 0.049(4) 0.005(3)
    C14 0.059(3) 0.068(4) 0.070(3) -0.002(3) 0.022(3) 0.001(3)
    C16 0.099(5) 0.073(4) 0.107(5) -0.017(4) 0.059(4) -0.005(4)
    C10 0.067(4) 0.071(4) 0.060(3) 0.014(3) 0.004(3) 0.001(3)
    C12 0.090(4) 0.048(3) 0.053(3) 0.008(3) 0.032(3) -0.001(2)
    C15 0.069(4) 0.082(5) 0.097(5) -0.006(3) 0.032(4) -0.013(4)
_geom_special_details
;
All e.s.d.'s (except the e.s.d. in the dihedral angle between two l.s. planes)
are estimated using the full covariance matrix. The cell e.s.d.'s are taken
into account individually in the estimation of e.s.d.'s in distances, angles
and torsion angles; correlations between e.s.d.'s in cell parameters are only
used when they are defined by crystal symmetry. An approximate (isotropic)
treatment of cell e.s.d.'s is used for estimating e.s.d.'s involving l.s.
planes.
;
loop_
    _geom_bond_atom_site_label_1
    _geom_bond_atom_site_label_2
    _geom_bond_site_symmetry_2
    _geom_bond_distance
    _geom_bond_publ_flag
    I1 C1 . 2.101(5) ?
    C5 C6 . 1.379(6) ?
    C5 C4 . 1.387(6) ?
    C5 N1 . 1.411(6) ?
    C8 C9 . 1.406(6) ?
    C8 C7 . 1.428(6) ?
    C8 C13 . 1.448(7) ?
    O1 C9 . 1.328(6) ?
    O1 H1 . 0.8200 ?
    C9 C10 . 1.405(7) ?
    C11 C10 . 1.331(8) ?
    C11 C12 . 1.416(7) ?
    C11 H11 . 0.9300 ?
    N1 C7 . 1.292(6) ?
    C4 C3 . 1.370(8) ?
    C4 H4 . 0.9300 ?
    C6 C1 . 1.369(7) ?
    C6 H6 . 0.9300 ?
    C7 H7 . 0.9300 ?
    C3 C2 . 1.370(7) ?
    C3 H3 . 0.9300 ?
    C2 C1 . 1.381(7) ?
    C2 H2 . 0.9300 ?
    C13 C14 . 1.406(7) ?
    C13 C12 . 1.408(7) ?
    C17 C16 . 1.368(9) ?
    C17 C12 . 1.404(8) ?
    C17 H17 . 0.9300 ?
    C14 C15 . 1.373(8) ?
    C14 H14 . 0.9300 ?
    C16 C15 . 1.361(9) ?
    C16 H16 . 0.9300 ?
    C10 H10 . 0.9300 ?
    C15 H15 . 0.9300 ?
loop_
    _geom_angle_atom_site_label_1
    _geom_angle_atom_site_label_2
    _geom_angle_atom_site_label_3
    _geom_angle_site_symmetry_1
    _geom_angle_site_symmetry_3
    _geom_angle
    _geom_angle_publ_flag
    C6 C5 C4 . . 118.3(5) ?
    C6 C5 N1 . . 124.1(4) ?
    C4 C5 N1 . . 117.6(4) ?
    C9 C8 C7 . . 119.3(4) ?
    C9 C8 C13 . . 119.1(4) ?
    C7 C8 C13 . . 121.6(4) ?
    C9 O1 H1 . . 109.5 ?
    O1 C9 C10 . . 117.4(5) ?
    O1 C9 C8 . . 122.4(5) ?
    C10 C9 C8 . . 120.2(5) ?
    C10 C11 C12 . . 122.2(5) ?
    C10 C11 H11 . . 118.9 ?
    C12 C11 H11 . . 118.9 ?
    C7 N1 C5 . . 122.3(4) ?
    C3 C4 C5 . . 120.9(5) ?
    C3 C4 H4 . . 119.6 ?
    C5 C4 H4 . . 119.6 ?
    C1 C6 C5 . . 120.3(4) ?
    C1 C6 H6 . . 119.8 ?
    C5 C6 H6 . . 119.8 ?
    N1 C7 C8 . . 123.1(4) ?
    N1 C7 H7 . . 118.5 ?
    C8 C7 H7 . . 118.5 ?
    C2 C3 C4 . . 120.9(5) ?
    C2 C3 H3 . . 119.6 ?
    C4 C3 H3 . . 119.6 ?
    C3 C2 C1 . . 118.3(5) ?
    C3 C2 H2 . . 120.9 ?
    C1 C2 H2 . . 120.9 ?
    C6 C1 C2 . . 121.4(5) ?
    C6 C1 I1 . . 119.4(4) ?
    C2 C1 I1 . . 119.2(4) ?
    C14 C13 C12 . . 118.4(5) ?
    C14 C13 C8 . . 123.1(4) ?
    C12 C13 C8 . . 118.4(5) ?
    C16 C17 C12 . . 121.5(6) ?
    C16 C17 H17 . . 119.2 ?
    C12 C17 H17 . . 119.2 ?
    C15 C14 C13 . . 120.3(5) ?
    C15 C14 H14 . . 119.9 ?
    C13 C14 H14 . . 119.9 ?
    C15 C16 C17 . . 119.3(6) ?
    C15 C16 H16 . . 120.4 ?
    C17 C16 H16 . . 120.4 ?
    C11 C10 C9 . . 120.7(5) ?
    C11 C10 H10 . . 119.7 ?
    C9 C10 H10 . . 119.7 ?
    C17 C12 C13 . . 118.8(6) ?
    C17 C12 C11 . . 121.9(5) ?
    C13 C12 C11 . . 119.4(5) ?
    C16 C15 C14 . . 121.7(6) ?
    C16 C15 H15 . . 119.1 ?
    C14 C15 H15 . . 119.1 ?
loop_
    _geom_torsion_atom_site_label_1
    _geom_torsion_atom_site_label_2
    _geom_torsion_atom_site_label_3
    _geom_torsion_atom_site_label_4
    _geom_torsion_site_symmetry_1
    _geom_torsion_site_symmetry_2
    _geom_torsion_site_symmetry_3
    _geom_torsion_site_symmetry_4
    _geom_torsion
    _geom_torsion_publ_flag
    C7 C8 C9 O1 . . . . -0.8(7) ?
    C13 C8 C9 O1 . . . . 178.7(4) ?
    C7 C8 C9 C10 . . . . 178.8(4) ?
    C13 C8 C9 C10 . . . . -1.7(7) ?
    C6 C5 N1 C7 . . . . 16.5(7) ?
    C4 C5 N1 C7 . . . . -164.2(4) ?
    C6 C5 C4 C3 . . . . 0.9(7) ?
    N1 C5 C4 C3 . . . . -178.5(4) ?
    C4 C5 C6 C1 . . . . -0.6(7) ?
    N1 C5 C6 C1 . . . . 178.7(4) ?
    C5 N1 C7 C8 . . . . -179.0(4) ?
    C9 C8 C7 N1 . . . . 2.2(7) ?
    C13 C8 C7 N1 . . . . -177.2(4) ?
    C5 C4 C3 C2 . . . . -0.4(8) ?
    C4 C3 C2 C1 . . . . -0.3(8) ?
    C5 C6 C1 C2 . . . . -0.1(7) ?
    C5 C6 C1 I1 . . . . -178.5(3) ?
    C3 C2 C1 C6 . . . . 0.6(8) ?
    C3 C2 C1 I1 . . . . 179.0(4) ?
    C9 C8 C13 C14 . . . . -178.3(4) ?
    C7 C8 C13 C14 . . . . 1.2(7) ?
    C9 C8 C13 C12 . . . . 1.1(6) ?
    C7 C8 C13 C12 . . . . -179.4(4) ?
    C12 C13 C14 C15 . . . . 0.2(8) ?
    C8 C13 C14 C15 . . . . 179.6(5) ?
    C12 C17 C16 C15 . . . . -0.2(9) ?
    C12 C11 C10 C9 . . . . -1.1(9) ?
    O1 C9 C10 C11 . . . . -178.7(5) ?
    C8 C9 C10 C11 . . . . 1.7(8) ?
    C16 C17 C12 C13 . . . . 0.3(8) ?
    C16 C17 C12 C11 . . . . -178.9(5) ?
    C14 C13 C12 C17 . . . . -0.3(7) ?
    C8 C13 C12 C17 . . . . -179.8(4) ?
    C14 C13 C12 C11 . . . . 179.0(5) ?
    C8 C13 C12 C11 . . . . -0.5(7) ?
    C10 C11 C12 C17 . . . . 179.7(5) ?
    C10 C11 C12 C13 . . . . 0.5(8) ?
    C17 C16 C15 C14 . . . . 0.1(9) ?
    C13 C14 C15 C16 . . . . -0.1(9) ?
loop_
    _geom_hbond_atom_site_label_D
    _geom_hbond_atom_site_label_H
    _geom_hbond_atom_site_label_A
    _geom_hbond_distance_DH
    _geom_hbond_distance_HA
    _geom_hbond_distance_DA
    _geom_hbond_angle_DHA
    O1 H1 N1 0.82 1.82 2.555(6) 148
data_global
_journal_date_recd_electronic     2012-08-03
_journal_date_accepted     2012-08-24
_journal_name_full     'Acta Crystallographica, Section E'
_journal_year     2012
_journal_volume     68
_journal_issue     10
_journal_page_first     o3027
_journal_page_last     o3027
_journal_paper_category     QO
_journal_paper_doi     10.1107/S1600536812036793
_journal_coeditor_code     ZJ2093
_publ_contact_author
;
      Tufan Akbal
      Ondokuz May\?is University
      Arts and Sciences Faculty
      Department of Physics
      55139 Samsun
      Turkey
;
_publ_contact_author_email     takbal@omu.edu.tr
_publ_contact_author_fax     903624576081
_publ_contact_author_phone     903623121919
_publ_section_title
;
(<i>E</i>)-1-[(3-Iodophenyl)iminomethyl]naphthalen-2-ol
;
loop_
    _publ_author_name
    _publ_author_footnote
    _publ_author_address
    'Akbal, Tufan' .
;
Ondokuz May\?is University
Arts and Sciences Faculty
Department of Physics
55139 Samsun
Turkey
;
    'A\(gar Alaman, Ay\;sen' .
;
Ondokuz May\?is University
Arts and Sciences Faculty
Department of Chemistry
55139 Samsun
Turkey
;
    'G\"um\"u\;s, S\"umeyye' .
;
Ondokuz May\?is University
Arts and Sciences Faculty
Department of Chemistry
55139 Samsun
Turkey
;
    'Erd\"onmez, Ahmet' .
;
Ondokuz May\?is University
Arts and Sciences Faculty
Department of Physics
55139 Samsun
Turkey
;
_iucr_refine_instructions_details
;
 ?
;
