# Supplementary material for: (E)-1-[(3-Iodo­phen­yl)imino­meth­yl]naphthalen-2-ol
Source: Acta Crystallogr Sect E Struct Rep Online. 2012 Sep 29;68(Pt 10):o3027. doi: 10.1107/S1600536812036793 (PMC3470381; doi:10.1107/S1600536812036793)
Supplement: Supplementary file 2 [file e-68-o3027-Isup2.hkl]

#
# h,k,l, Fc-squared, Fo-squared, sigma(Fo-squared) and status flag
#
data_I
_shelx_title ' tufan9 in C 2/c'
_shelx_refln_list_code          4
_shelx_F_calc_maximum      447.08
_exptl_crystal_F_000      1456.00
_reflns_d_resolution_high  0.8108
 
loop_
 _symmetry_equiv_pos_as_xyz
 'x, y, z'
 '-x, y, -z+1/2'
 'x+1/2, y+1/2, z'
 '-x+1/2, y+1/2, -z+1/2'
 '-x, -y, -z'
 'x, -y, z-1/2'
 '-x+1/2, -y+1/2, -z'
 'x+1/2, -y+1/2, z-1/2'
 
_cell_length_a    32.0591
_cell_length_b     4.8392
_cell_length_c    19.2682
_cell_angle_alpha  90.000
_cell_angle_beta  107.269
_cell_angle_gamma  90.000
 
_shelx_F_squared_multiplier     1.000
 
loop_
 _refln_index_h
 _refln_index_k
 _refln_index_l
 _refln_F_squared_calc
 _refln_F_squared_meas
 _refln_F_squared_sigma
 _refln_observed_status
   2   0   0    18016.31    21421.49    715.59 o
   4   0   0    26922.12    30256.92    690.13 o
   6   0   0      922.00     1015.32    356.53 o
   8   0   0   126317.94   131936.47    807.08 o
  10   0   0    91287.55    93546.52    672.46 o
  12   0   0    66568.70    69378.45    361.72 o
  14   0   0     1006.99     1297.18    163.98 o
  16   0   0    16529.26    15995.44    355.90 o
  18   0   0    37437.73    37270.28    248.83 o
  20   0   0    20409.07    21063.20    212.65 o
  22   0   0     3550.93     4174.32    233.37 o
  24   0   0      211.58       77.76    142.93 o
  26   0   0      432.31      524.38    156.04 o
  28   0   0     7493.44     7588.53    170.48 o
  30   0   0     2505.50     2931.87    158.54 o
  32   0   0      617.89      731.74    159.13 o
  34   0   0      131.29       91.98    160.39 o
  36   0   0      846.23      789.74    188.25 o
   1   1   0    93371.34    98630.21    733.75 o
   3   1   0    17409.03    18104.03    357.52 o
   5   1   0       46.06      147.27    156.13 o
   7   1   0    47144.92    46268.10   1040.57 o
   9   1   0    45812.19    44462.40   1550.96 o
  11   1   0    76778.84    75092.69   1181.41 o
  13   1   0     2691.47     2610.99    125.43 o
  15   1   0    10292.31    10618.28    199.16 o
  17   1   0    13107.03    12536.63    132.01 o
  19   1   0    18298.90    18202.53    248.07 o
  21   1   0    13311.97    14058.03    220.32 o
  23   1   0      321.76      334.21    107.45 o
  25   1   0     1990.82     1858.97    109.80 o
  27   1   0      547.25      581.38    112.37 o
  29   1   0     4592.85     4754.38    149.55 o
  31   1   0     1405.00     1638.39    113.45 o
  33   1   0        0.80       41.76    116.42 o
  35   1   0      365.81      216.68    123.28 o
  37   1   0      338.45      182.08    121.73 o
   0   2   0    58118.75    58976.95    605.57 o
   2   2   0    35164.73    33013.76    805.80 o
   4   2   0     1674.18     1549.91    152.49 o
   6   2   0     6547.34     6228.35    167.69 o
   8   2   0    43204.72    42316.35    967.46 o
  10   2   0    45675.15    44188.64   1538.69 o
  12   2   0     3547.03     3063.88    152.00 o
  14   2   0       11.69       43.02    111.04 o
  16   2   0     1516.66     1730.27    138.26 o
  18   2   0    13686.88    13592.30    164.01 o
  20   2   0    13652.93    13966.29    138.66 o
  22   2   0     2023.80     1951.41    110.79 o
  24   2   0      368.93      353.74    114.72 o
  26   2   0     1527.88     1574.78    128.97 o
  28   2   0     3098.23     3115.60    122.83 o
  30   2   0     1504.45     1787.19    115.94 o
  32   2   0       11.81      133.92    126.17 o
  34   2   0        9.49      126.95    132.71 o
   1   3   0    13550.15    13487.78    237.55 o
   3   3   0     1706.62     1551.00    164.52 o
   5   3   0      414.67      314.26    147.61 o
   7   3   0     1321.99     1418.88    150.40 o
   9   3   0    19286.06    19008.73    432.55 o
  11   3   0     7212.42     6401.83    345.94 o
  13   3   0     2217.74     2020.72    151.04 o
  15   3   0      574.32      798.30    146.34 o
  17   3   0     2761.06     3083.87    154.28 o
  19   3   0     2929.40     3041.18    124.45 o
  21   3   0     2137.64     2050.82    120.78 o
  23   3   0      343.74      346.23    118.15 o
  25   3   0      114.42       74.27    119.96 o
  27   3   0     1087.44     1073.94    126.19 o
  29   3   0      669.06      756.69    123.90 o
  31   3   0      136.68      278.60    135.40 o
   0   4   0     1700.61     1631.63    315.41 o
   2   4   0     3339.49     3085.83    226.10 o
   4   4   0      566.58      482.59    221.25 o
   6   4   0      313.52      381.45    208.52 o
   8   4   0     2868.52     3028.91    219.02 o
  10   4   0     3794.35     3875.41    195.56 o
  12   4   0      820.49      856.21    166.65 o
  14   4   0      111.05      197.70    129.91 o
  16   4   0        8.35      193.61    135.26 o
  18   4   0      121.80      184.43    135.85 o
  20   4   0     3047.09     2831.12    147.40 o
  22   4   0      452.35      529.70    133.74 o
  24   4   0       74.59      150.68    144.68 o
  26   4   0      227.10      314.33    149.49 o
  28   4   0      180.24      227.75    138.52 o
   7   5   0       50.18       84.54    365.37 o
   9   5   0      507.72      372.27    223.42 o
  11   5   0      262.58      212.77    191.99 o
  13   5   0       36.25       91.67    184.13 o
  15   5   0      142.99      252.31    173.25 o
  17   5   0        0.66       84.31    165.33 o
  19   5   0      188.57      258.24    176.37 o
 -37   1   1        8.97      212.19    119.28 o
 -35   1   1       21.99      142.69    119.29 o
 -33   1   1      139.75      292.30    109.42 o
 -31   1   1       12.14      226.73    122.32 o
 -29   1   1        6.47       36.49    108.35 o
 -27   1   1     1884.39     2005.87    116.01 o
 -25   1   1      461.72      486.69    102.91 o
 -23   1   1     2913.62     2948.95    108.11 o
 -21   1   1      126.78      108.41    116.24 o
 -19   1   1      687.86      643.37    121.49 o
 -17   1   1      347.32      439.39    114.44 o
 -15   1   1     3906.34     4434.78    125.36 o
 -13   1   1      815.31      722.44    107.30 o
 -11   1   1    12673.09    13096.81    264.92 o
  -9   1   1      578.45      610.91    122.00 o
  -7   1   1      183.98      160.25    150.79 o
  -5   1   1        1.48       70.65    175.31 o
  -3   1   1     1116.27     1310.72    201.11 o
  -1   1   1       11.32       56.78    255.30 o
   1   1   1    19052.46    19774.98    349.22 o
   3   1   1    10182.45    10477.26    257.22 o
   5   1   1      163.15      176.80    169.39 o
   7   1   1     1679.12     1723.27    156.34 o
   9   1   1     9192.62     8805.66    150.36 o
  11   1   1     4310.12     4690.94    131.26 o
  13   1   1     1049.32     1129.11    154.19 o
  15   1   1      274.21      400.43    106.04 o
  17   1   1     1915.47     2192.52    122.15 o
  19   1   1      250.27      274.87     98.58 o
  21   1   1      176.04      412.79    101.42 o
  23   1   1      851.41      843.83    106.94 o
  25   1   1      213.38      358.34    113.61 o
  27   1   1       32.08       68.64    109.68 o
  29   1   1       42.58      229.71    105.79 o
  31   1   1       87.40      212.73    114.37 o
  33   1   1      119.83      205.68    114.57 o
  35   1   1       10.73       -7.09    118.89 o
 -36   2   1        4.80       97.75    128.92 o
 -34   2   1        0.13      179.53    130.08 o
 -32   2   1        0.22      144.76    115.40 o
 -30   2   1      452.37      570.48    123.90 o
 -28   2   1      107.60      188.48    109.98 o
 -26   2   1       20.48      -17.22    112.06 o
 -24   2   1      420.96      359.36    108.69 o
 -22   2   1       58.21      100.57    130.93 o
 -20   2   1      471.17      275.13    125.20 o
 -18   2   1       98.31       47.20    101.93 o
 -16   2   1      400.43      481.50    119.90 o
 -14   2   1      326.64      456.85    110.64 o
 -12   2   1     6208.45     5770.38    129.83 o
 -10   2   1     1210.43     1454.08    118.22 o
  -8   2   1     1760.86     1665.85    138.69 o
  -6   2   1        1.29       35.17    159.88 o
  -4   2   1     1290.17     1205.58    149.50 o
  -2   2   1     7642.16     7370.27    211.51 o
   0   2   1       53.82       94.18    167.08 o
   2   2   1     2536.63     2680.82    178.81 o
   4   2   1       12.81       77.58    144.20 o
   6   2   1     6365.53     6172.08    212.61 o
   8   2   1     5473.68     5271.23    145.88 o
  10   2   1     3707.67     3429.39    147.76 o
  12   2   1      597.79      736.14    129.90 o
  14   2   1      746.68      789.41    126.04 o
  16   2   1     1708.42     1858.26    117.28 o
  18   2   1     1152.13     1220.94    111.35 o
  20   2   1     1531.24     1570.23    109.63 o
  22   2   1      672.79      778.49    122.01 o
  24   2   1      186.98      253.95    113.38 o
  26   2   1      927.98      796.06    124.92 o
  28   2   1      145.15      201.97    122.21 o
  30   2   1      130.05       90.75    128.53 o
  32   2   1       31.97      -14.21    115.87 o
  34   2   1       56.36      133.77    119.79 o
 -33   3   1       17.62      133.78    132.24 o
 -31   3   1       85.93      130.57    134.77 o
 -29   3   1      110.20      128.47    124.82 o
 -27   3   1      142.68      209.34    115.35 o
 -25   3   1        9.03       53.26    125.39 o
 -23   3   1      421.59      412.02    115.47 o
 -21   3   1      144.19      245.31    137.27 o
 -19   3   1      549.94      498.15    121.95 o
 -17   3   1      168.45      136.79    125.88 o
 -15   3   1       35.36       91.90    123.75 o
 -13   3   1     1071.85      979.39    122.17 o
 -11   3   1      793.02      839.04    127.97 o
  -9   3   1     2422.12     2576.52    149.45 o
  -7   3   1        9.29       34.17    145.48 o
  -5   3   1     1337.22     1316.45    174.08 o
  -3   3   1     1676.67     1675.90    197.81 o
  -1   3   1      788.44      788.16    179.65 o
   1   3   1     2871.27     2852.54    187.99 o
   3   3   1     1167.88     1195.31    166.69 o
   5   3   1     5595.02     5908.03    206.88 o
   7   3   1     2418.19     2492.87    171.96 o
   9   3   1     2793.58     2769.48    156.73 o
  11   3   1      266.54      209.74    126.98 o
  13   3   1        7.72      210.46    140.41 o
  15   3   1     1213.00     1411.70    146.76 o
  17   3   1     2175.02     2341.55    118.70 o
  19   3   1      253.35      327.88    108.67 o
  21   3   1      172.81      313.09    113.40 o
  23   3   1       85.89      250.99    108.31 o
  25   3   1      446.74      473.00    129.59 o
  27   3   1      220.07      234.48    118.35 o
  29   3   1       24.96       24.27    120.17 o
  31   3   1        2.30       82.26    133.25 o
 -28   4   1       91.26      167.07    131.27 o
 -26   4   1        0.06       46.03    138.27 o
 -24   4   1        1.07      136.26    143.06 o
 -22   4   1      285.35      313.10    127.85 o
 -20   4   1      587.69      548.67    138.49 o
 -18   4   1       50.00       33.90    153.52 o
 -16   4   1        0.04       24.60    165.14 o
 -14   4   1       84.20      120.15    137.42 o
 -12   4   1      579.14      672.39    144.23 o
 -10   4   1     1780.95     1814.32    164.25 o
  -8   4   1      335.65      445.31    156.76 o
  -6   4   1      234.90      238.49    172.89 o
  -4   4   1      291.45      306.03    231.91 o
  -2   4   1     1573.09     1794.57    239.68 o
   0   4   1      996.07     1168.16    237.69 o
   2   4   1      105.67      176.72    231.05 o
   4   4   1       56.66      146.24    228.95 o
   6   4   1     1033.12     1322.51    173.79 o
   8   4   1     1007.73     1097.62    160.69 o
  10   4   1       71.32      114.84    169.38 o
  12   4   1       37.74       54.91    134.83 o
  14   4   1        8.08      130.47    130.07 o
  16   4   1     1552.85     1604.20    137.74 o
  18   4   1      343.67      376.18    140.04 o
  20   4   1       98.01      165.95    137.75 o
  22   4   1       49.86      106.91    140.59 o
  24   4   1       22.05      195.63    138.31 o
  26   4   1      249.19       95.97    128.94 o
 -21   5   1      246.02      125.10    161.36 o
 -19   5   1       80.90      113.80    155.41 o
 -17   5   1      246.33      298.11    178.54 o
 -15   5   1       77.34       27.61    176.48 o
 -13   5   1      813.82      616.59    181.62 o
 -11   5   1        3.12       32.55    194.90 o
  -9   5   1       78.09       29.87    383.66 o
  -7   5   1      813.64      760.18    435.62 o
  -5   5   1      129.92       46.70    490.31 o
  -3   5   1     1123.39      747.35    583.07 o
   3   5   1       33.49       66.10    360.25 o
   5   5   1       17.62       54.89    293.84 o
   7   5   1      142.18      270.40    277.70 o
   9   5   1      153.58      178.82    256.39 o
  11   5   1      318.41      259.79    206.27 o
  13   5   1       23.11      128.59    182.86 o
  15   5   1      337.19      237.88    164.90 o
  17   5   1        6.17      184.53    164.97 o
  19   5   1       24.34        8.64    170.55 o
 -38   0   2      619.56      513.10    177.37 o
 -36   0   2      144.59      370.83    168.29 o
 -34   0   2      277.22      650.67    162.81 o
 -32   0   2     2638.97     2837.66    179.20 o
 -30   0   2     3661.22     3631.95    191.10 o
 -28   0   2     1138.29      958.90    166.90 o
 -26   0   2      342.18      697.48    147.01 o
 -24   0   2     4553.43     5138.10    188.57 o
 -22   0   2    23160.70    23564.36    358.53 o
 -20   0   2    22058.93    20450.34    279.76 o
 -18   0   2      738.75      446.84    146.72 o
 -16   0   2     6057.37     5891.96    533.01 o
 -14   0   2    57127.89    55164.81   2395.27 o
 -12   0   2    43912.54    42259.10    903.63 o
 -10   0   2    29962.04    30353.54    451.40 o
  -8   0   2      152.26      122.84    220.04 o
  -6   0   2     1331.49     1439.05    273.07 o
  -4   0   2   128155.36   141752.81   1591.55 o
  -2   0   2    45042.16    52633.44    972.73 o
   0   0   2     5022.14     5516.74    320.49 o
   2   0   2     5910.27     7212.70    307.59 o
   4   0   2    18710.44    21083.58    344.47 o
   6   0   2    88391.40    94280.84   1028.68 o
   8   0   2    80003.52    78961.79    504.19 o
  10   0   2      241.72      137.49    167.03 o
  12   0   2       86.27       51.11    217.70 o
  14   0   2    40948.84    39015.68    265.64 o
  16   0   2    30094.21    31269.74    341.39 o
  18   0   2    13802.54    13879.33    185.71 o
  20   0   2      542.21      946.38    157.77 o
  22   0   2     2785.63     2476.55    149.47 o
  24   0   2     6850.49     7210.38    163.45 o
  26   0   2     9419.66    10517.84    323.51 o
  28   0   2     2199.43     2595.82    170.27 o
  30   0   2        5.08      155.18    168.83 o
  32   0   2     1535.92     1294.70    165.59 o
  34   0   2      944.06     1335.42    333.71 o
  36   0   2      649.63      662.40    248.31 o
 -37   1   2        4.25      164.71    123.44 o
 -35   1   2       60.52      261.47    117.62 o
 -33   1   2     1850.33     1920.89    120.21 o
 -31   1   2     2015.05     1999.25    109.35 o
 -29   1   2     1091.45      979.18    105.69 o
 -27   1   2      648.59      469.38    112.93 o
 -25   1   2     8026.77     8974.14    136.78 o
 -23   1   2    12354.27    12900.41    155.42 o
 -21   1   2    11248.00    10547.64    487.19 o
 -19   1   2     5469.41     4959.65    126.55 o
 -17   1   2     1331.08     1463.88    112.13 o
 -15   1   2    32544.78    32481.14    504.77 o
 -13   1   2    44959.82    43342.91    374.92 o
 -11   1   2    51347.87    48929.66    892.80 o
  -9   1   2     7102.95     7103.50    175.29 o
  -7   1   2    14905.28    14688.14    264.04 o
  -5   1   2   123238.71   126181.66   1776.54 o
  -3   1   2   145411.86   150897.36   1287.58 o
  -1   1   2    35433.23    35992.01    963.26 o
   1   1   2     8718.95     9028.71    221.40 o
   3   1   2    80566.12    83992.46   1514.57 o
   5   1   2    45852.26    46226.47    511.99 o
   7   1   2    80741.44    80977.25   1072.33 o
   9   1   2    39569.06    38921.05    711.83 o
  11   1   2       29.72      111.53    108.43 o
  13   1   2     9336.25     8846.08    261.07 o
  15   1   2    37813.45    37945.39    209.84 o
  17   1   2    28318.77    27980.98    181.24 o
  19   1   2     7919.00     8252.63    121.41 o
  21   1   2      489.47      599.24     99.84 o
  23   1   2     5957.32     5953.64    137.68 o
  25   1   2     8300.59     8654.36    125.07 o
  27   1   2     3041.91     3962.69    115.03 o
  29   1   2      780.16     1076.10    124.77 o
  31   1   2      434.60      557.38    112.48 o
  33   1   2      870.94      643.89    128.65 o
  35   1   2      750.16      560.07    126.76 o
 -36   2   2        0.27       -3.79    143.66 o
 -34   2   2      262.22      247.08    130.55 o
 -32   2   2     1020.98     1164.70    122.42 o
 -30   2   2      571.36      614.58    117.72 o
 -28   2   2      370.28      391.31    107.32 o
 -26   2   2      218.43      503.15    123.15 o
 -24   2   2     2988.74     3353.41    191.64 o
 -22   2   2     6587.23     6507.31    460.61 o
 -20   2   2     6901.29     6716.17    334.80 o
 -18   2   2      143.80      131.04    105.24 o
 -16   2   2     2919.42     2701.36    110.68 o
 -14   2   2    16294.77    15845.00    237.39 o
 -12   2   2    37131.63    36362.08    210.00 o
 -10   2   2     8599.07     8256.62    148.81 o
  -8   2   2      960.35      923.55    123.92 o
  -6   2   2     7967.51     7441.64    172.12 o
  -4   2   2    32831.90    31828.16    283.34 o
  -2   2   2    50121.89    49265.30    418.58 o
   0   2   2    20005.31    20134.06    302.62 o
   2   2   2      233.83      300.71    162.83 o
   4   2   2    27127.84    27752.56    273.86 o
   6   2   2    38380.87    37557.31    527.71 o
   8   2   2    31296.53    29598.11    534.41 o
  10   2   2     6734.75     6031.25    129.67 o
  12   2   2     3064.82     3105.98    175.43 o
  14   2   2     9235.33     9106.88    438.37 o
  16   2   2    17191.20    16675.65    372.49 o
  18   2   2     5852.05     5920.17    147.27 o
  20   2   2      268.48      400.33    103.40 o
  22   2   2       50.28      204.02    107.57 o
  24   2   2     4998.81     5418.32    120.73 o
  26   2   2     2898.93     3003.75    123.49 o
  28   2   2      224.37      311.19    111.59 o
  30   2   2      238.11      264.05    116.58 o
  32   2   2      193.13      251.30    125.46 o
  34   2   2      587.27      410.87    126.33 o
 -33   3   2      526.32      340.90    139.50 o
 -31   3   2      327.94      343.09    126.30 o
 -29   3   2      255.82      274.14    133.90 o
 -27   3   2        0.83       33.08    119.61 o
 -25   3   2      395.82      419.32    135.14 o
 -23   3   2     1927.99     2219.69    142.38 o
 -21   3   2     2389.57     2398.44    190.57 o
 -19   3   2     1151.09     1180.18    119.59 o
 -17   3   2      129.11      153.64    111.01 o
 -15   3   2     1670.07     1581.37    128.02 o
 -13   3   2     7994.24     8289.70    158.51 o
 -11   3   2     8690.18     8969.16    155.76 o
  -9   3   2     2484.04     2631.03    143.49 o
  -7   3   2      181.89      182.62    142.66 o
  -5   3   2    14382.59    14560.00    247.59 o
  -3   3   2    18884.85    19415.62    287.34 o
  -1   3   2     7586.82     7416.38    222.62 o
   1   3   2      641.46      662.56    195.54 o
   3   3   2     4162.60     4462.89    190.89 o
   5   3   2    22102.50    22546.36    568.96 o
   7   3   2     3827.87     3665.64    149.37 o
   9   3   2     5089.99     4712.59    248.39 o
  11   3   2      226.37      139.69    119.17 o
  13   3   2     5588.71     5809.83    312.75 o
  15   3   2     4830.26     5071.76    349.91 o
  17   3   2     5015.34     5072.73    149.49 o
  19   3   2      399.38      297.28    119.63 o
  21   3   2       72.71      139.30    116.37 o
  23   3   2     1076.50     1205.81    117.81 o
  25   3   2     1713.22     1733.73    120.97 o
  27   3   2      446.77      464.79    118.86 o
  29   3   2       50.39      144.64    136.84 o
  31   3   2       20.64      147.47    127.55 o
 -28   4   2      134.90      161.20    154.19 o
 -26   4   2       16.05      -22.36    146.78 o
 -24   4   2      465.38      528.77    143.45 o
 -22   4   2       40.98      166.68    160.18 o
 -20   4   2      802.55      818.03    149.89 o
 -18   4   2      355.52      429.14    134.96 o
 -16   4   2      260.92      389.14    137.79 o
 -14   4   2      771.10      712.47    138.55 o
 -12   4   2     3083.85     3293.14    178.03 o
 -10   4   2      148.57      223.32    160.20 o
  -8   4   2      363.90      459.30    167.88 o
  -6   4   2      255.46      341.09    203.17 o
  -4   4   2     3494.71     3593.64    235.59 o
  -2   4   2     1565.53     1550.62    223.33 o
   0   4   2     1781.12     1830.57    227.41 o
   2   4   2       50.57       94.02    221.51 o
   4   4   2     1703.21     1643.59    237.90 o
   6   4   2     3296.66     3091.79    345.07 o
   8   4   2     2782.48     2505.11    173.49 o
  10   4   2       46.02      111.89    154.71 o
  12   4   2      381.55      491.04    146.43 o
  14   4   2      231.01      278.84    164.79 o
  16   4   2     2726.15     2612.41    144.90 o
  18   4   2      127.66      147.69    133.95 o
  20   4   2        3.83      123.91    136.00 o
  22   4   2        1.73       31.61    140.66 o
  24   4   2      363.23      330.63    134.49 o
  26   4   2      188.95      184.31    138.11 o
 -21   5   2        1.92      110.21    166.16 o
 -19   5   2      125.39      174.17    162.00 o
 -17   5   2        1.25       45.22    202.23 o
 -15   5   2      213.86       75.83    212.00 o
 -13   5   2      435.08      351.36    226.93 o
 -11   5   2      170.76      237.13    237.62 o
  -9   5   2       99.76      113.14    250.50 o
  -7   5   2       21.17       15.68    263.05 o
  -5   5   2     1113.71      912.83    281.57 o
  -3   5   2     1044.42      819.97    290.47 o
  -1   5   2      159.05      175.84    286.91 o
   1   5   2       31.45       72.16    261.30 o
   3   5   2       67.45       56.61    273.21 o
   5   5   2      668.08      524.96    263.28 o
   7   5   2      514.66      416.48    314.88 o
   9   5   2      159.13       16.83    314.04 o
  11   5   2        0.77       89.44    209.53 o
  13   5   2       27.71      117.64    181.18 o
  15   5   2      240.42      264.52    168.57 o
  17   5   2      287.43      129.92    168.83 o
  19   5   2       30.29      204.33    167.87 o
 -37   1   3       33.58      212.29    131.38 o
 -35   1   3       30.74      227.23    110.57 o
 -33   1   3        8.50       94.11    115.55 o
 -31   1   3        9.33      102.37    110.05 o
 -29   1   3      266.49      326.41    105.82 o
 -27   1   3       17.69       97.59    116.28 o
 -25   1   3        0.77       53.37    104.37 o
 -23   1   3      187.23      263.55    107.74 o
 -21   1   3      133.37      226.82     97.94 o
 -19   1   3       38.07       61.44     98.79 o
 -17   1   3      573.49      544.11    133.62 o
 -15   1   3      419.94      727.39    101.80 o
 -13   1   3      866.50      825.42    115.65 o
 -11   1   3      766.04      771.03    134.79 o
  -9   1   3     1760.74     1743.64    140.31 o
  -7   1   3      361.92      227.07    138.75 o
  -5   1   3    58822.79    60529.82    336.22 o
  -3   1   3    39298.84    40826.71    311.05 o
  -1   1   3     5463.98     5929.47    219.62 o
   1   1   3    11124.28    12196.82    211.60 o
   3   1   3    30481.23    32261.84    464.05 o
   5   1   3     4994.62     5283.00    169.07 o
   7   1   3      166.32      155.64    113.22 o
   9   1   3     1463.83     1505.15    132.74 o
  11   1   3     2193.78     2482.47    128.06 o
  13   1   3      444.11      538.08    109.56 o
  15   1   3       27.60       33.74     98.88 o
  17   1   3      657.91      537.09     99.10 o
  19   1   3      169.84      271.70    114.31 o
  21   1   3       42.63      203.45    104.57 o
  23   1   3      760.86      936.48    108.74 o
  25   1   3        0.36      -68.86    104.48 o
  27   1   3      221.48      128.28    106.63 o
  29   1   3        3.28       90.31    108.54 o
  31   1   3      161.29      104.48    116.69 o
  33   1   3       25.49       89.65    120.91 o
  35   1   3      151.71       48.66    127.19 o
 -36   2   3        3.54       58.60    128.46 o
 -34   2   3       92.59      126.26    123.82 o
 -32   2   3        2.70     -116.27    120.70 o
 -30   2   3       75.73       67.58    116.37 o
 -28   2   3        8.50      115.37    124.24 o
 -26   2   3      220.50      195.17    114.29 o
 -24   2   3      750.63      735.56    115.65 o
 -22   2   3      469.06      450.74    111.84 o
 -20   2   3      529.74      589.14    105.03 o
 -18   2   3       11.21       22.09    111.71 o
 -16   2   3     8143.05     7632.84    130.46 o
 -14   2   3        4.57      103.20    113.26 o
 -12   2   3     6889.72     7325.51    138.27 o
 -10   2   3     1034.29     1249.27    131.06 o
  -8   2   3     4164.00     4138.27    143.07 o
  -6   2   3     4719.73     4361.78    148.13 o
  -4   2   3    12106.26    11759.65    211.56 o
  -2   2   3      106.19      240.31    184.76 o
   0   2   3     1440.00     1643.15    174.96 o
   2   2   3     2003.54     2079.76    164.98 o
   4   2   3      337.24      303.86    141.34 o
   6   2   3     5977.70     6031.46    144.22 o
   8   2   3       23.44       82.74    114.12 o
  10   2   3      389.97      393.67    108.35 o
  12   2   3     2105.23     2240.36    120.74 o
  14   2   3      556.57      589.56    101.35 o
  16   2   3      654.62      664.23    110.03 o
  18   2   3      489.88      474.86    112.05 o
  20   2   3        2.12      174.79    134.94 o
  22   2   3      259.17      222.96    107.58 o
  24   2   3     2634.16     2695.47    126.86 o
  26   2   3       22.96      259.35    126.14 o
  28   2   3      194.27      138.09    122.35 o
  30   2   3        2.22      116.28    121.53 o
  32   2   3       11.56      125.89    120.29 o
 -33   3   3       36.92      128.87    122.54 o
 -31   3   3        4.04       13.73    125.29 o
 -29   3   3      148.10      120.57    135.57 o
 -27   3   3       61.29      166.77    180.77 o
 -25   3   3      339.71      251.91    109.55 o
 -23   3   3      516.17      377.25    107.19 o
 -21   3   3      131.53       55.38    119.84 o
 -19   3   3        5.44       -4.07    105.65 o
 -17   3   3      321.36      327.44    112.42 o
 -15   3   3     1868.94     1774.91    132.89 o
 -13   3   3     1695.33     1594.50    132.03 o
 -11   3   3      292.66      325.36    128.15 o
  -9   3   3       60.45      101.30    130.33 o
  -7   3   3     1945.55     1897.20    153.54 o
  -5   3   3     5972.65     6153.19    221.15 o
  -3   3   3      172.20      182.09    180.31 o
  -1   3   3      736.83      876.49    181.19 o
   1   3   3      889.18      918.81    186.45 o
   3   3   3     2864.16     3042.86    181.08 o
   5   3   3     1756.21     1934.20    146.41 o
   7   3   3      159.42      172.54    129.81 o
   9   3   3       11.50       95.14    127.91 o
  11   3   3      568.48      707.47    113.66 o
  13   3   3     3203.65     3498.18    153.75 o
  15   3   3       13.31      118.19    110.02 o
  17   3   3      118.13      119.30    126.01 o
  19   3   3        5.79       90.29    127.19 o
  21   3   3      475.03      556.29    126.53 o
  23   3   3      297.39      427.33    124.75 o
  25   3   3       71.51      127.01    112.31 o
  27   3   3       14.66       53.31    125.87 o
  29   3   3       50.59       64.33    132.25 o
 -28   4   3       20.68      -42.77    136.70 o
 -26   4   3       59.05       99.72    150.53 o
 -24   4   3      123.98       86.55    152.40 o
 -22   4   3      215.58      223.84    139.67 o
 -20   4   3        7.27      134.06    129.12 o
 -18   4   3       26.72       40.84    136.63 o
 -16   4   3      168.08      119.68    139.79 o
 -14   4   3     1526.73     1475.20    141.43 o
 -12   4   3      146.42      334.68    142.77 o
 -10   4   3      113.92       69.63    144.89 o
  -8   4   3      136.45      145.51    175.12 o
  -6   4   3     1247.61     1186.72    195.60 o
  -4   4   3     1265.70     1325.64    198.68 o
  -2   4   3      156.55      299.97    201.53 o
   0   4   3       55.08       19.11    183.90 o
   2   4   3      403.58      570.87    205.43 o
   4   4   3     2795.45     2754.70    207.19 o
   6   4   3     1240.43     1221.36    185.40 o
   8   4   3       93.65      163.95    153.56 o
  10   4   3        2.22       54.39    146.31 o
  12   4   3      559.19      602.71    141.99 o
  14   4   3     1109.80      983.64    145.40 o
  16   4   3      202.50      282.52    155.61 o
  18   4   3       99.99      151.73    134.01 o
  20   4   3      178.62      146.62    126.65 o
  22   4   3      409.65      305.37    150.75 o
  24   4   3      138.00       13.21    140.50 o
  26   4   3        7.17      -52.06    139.60 o
 -21   5   3        0.35     -131.45    197.88 o
 -19   5   3      299.16      212.62    203.14 o
 -17   5   3      364.53      272.84    166.13 o
 -15   5   3      391.21      277.40    168.67 o
 -13   5   3       65.45       50.60    222.20 o
 -11   5   3      108.30      171.06    236.31 o
  -9   5   3       19.72      101.91    235.64 o
  -7   5   3      345.98      315.32    234.50 o
  -5   5   3        2.06       61.52    233.06 o
  -3   5   3      443.10      628.55    249.65 o
  -1   5   3       96.29       78.76    234.02 o
   1   5   3      260.02      209.65    250.83 o
   3   5   3      346.43      463.57    223.54 o
   5   5   3      181.04      220.00    236.64 o
   7   5   3       47.83      256.98    222.49 o
   9   5   3       17.36       42.67    227.27 o
  11   5   3       59.78       29.03    288.59 o
  13   5   3      298.20      247.82    190.41 o
  15   5   3      254.65      318.46    175.12 o
  17   5   3       14.76      -33.97    171.58 o
 -38   0   4       70.12      321.20    185.21 o
 -36   0   4      583.97      979.37    183.62 o
 -34   0   4     1121.58     1120.55    162.86 o
 -32   0   4     2137.45     1837.76    268.50 o
 -30   0   4     3355.30     3753.16    317.51 o
 -28   0   4     4472.04     5198.19    231.17 o
 -26   0   4      139.43      302.47    201.09 o
 -24   0   4    18109.33    15206.74   2573.86 o
 -22   0   4     2792.66     2246.34    286.28 o
 -20   0   4     2499.41     2708.12    300.16 o
 -18   0   4    18477.78    17797.78    954.74 o
 -16   0   4    42372.16    40040.84   1204.11 o
 -14   0   4    20870.99    19832.06    789.94 o
 -12   0   4     3588.87     3173.87    201.61 o
 -10   0   4     4348.09     4087.28    230.28 o
  -8   0   4   112542.95   116189.53    639.34 o
  -6   0   4   142795.63   148233.09   1121.44 o
  -4   0   4   140529.34   149212.28    674.02 o
  -2   0   4      647.47      727.21    254.70 o
   0   0   4   145947.34   154179.95    676.21 o
   2   0   4    57364.91    60942.07    436.91 o
   4   0   4   167702.86   167451.31   3889.86 o
   6   0   4     9339.65     9318.48    216.85 o
   8   0   4    15677.95    16707.86    225.69 o
  10   0   4    25395.39    24151.18   1077.79 o
  12   0   4   156249.50   158734.03   5603.42 o
  14   0   4    19706.61    18620.38    491.04 o
  16   0   4     3163.27     2559.29    387.98 o
  18   0   4      638.73      254.51    204.87 o
  20   0   4    10326.35    10164.97    175.57 o
  22   0   4    13712.63    14904.11    315.62 o
  24   0   4     3486.25     3890.99    160.78 o
  26   0   4      934.59     1209.44    156.16 o
  28   0   4      576.38      450.21    150.92 o
  30   0   4     1471.84     1499.15    181.52 o
  32   0   4     1399.37     1529.26    182.68 o
  34   0   4      391.85      179.02    195.20 o
 -37   1   4      223.18      196.89    119.82 o
 -35   1   4     1068.98     1100.40    116.97 o
 -33   1   4      672.40      706.72    118.59 o
 -31   1   4      565.59      406.30    123.98 o
 -29   1   4      701.78      942.21    123.47 o
 -27   1   4     2300.99     2536.60    237.33 o
 -25   1   4     5620.22     5431.45    239.42 o
 -23   1   4     8189.86     7377.57    262.67 o
 -21   1   4     1738.68     1456.72    116.77 o
 -19   1   4     5120.66     5297.34    242.48 o
 -17   1   4    27670.26    26259.56    675.21 o
 -15   1   4    16586.41    14590.71    278.01 o
 -13   1   4    26473.58    26269.12    483.31 o
 -11   1   4     3204.43     3594.85    116.94 o
  -9   1   4    28968.24    28501.63    326.38 o
  -7   1   4    46452.63    46277.43    334.09 o
  -5   1   4    18887.63    18260.71    205.29 o
  -3   1   4   199877.20   209850.55    563.10 o
  -1   1   4        5.25      130.77    152.45 o
   1   1   4   160889.50   165601.44   1317.56 o
   3   1   4    47872.36    47436.81    514.71 o
   5   1   4    57333.53    57703.95    630.04 o
   7   1   4     7245.62     7197.04    136.18 o
   9   1   4     3849.87     3698.85    118.59 o
  11   1   4    38409.97    39103.74    502.62 o
  13   1   4    31992.70    30805.59    974.90 o
  15   1   4    16544.79    15942.12    455.75 o
  17   1   4      193.63      118.86     99.71 o
  19   1   4     4486.83     4778.02    139.19 o
  21   1   4    11226.53    11263.51    195.46 o
  23   1   4     4253.04     5062.39    117.98 o
  25   1   4     2119.03     2687.83    185.38 o
  27   1   4      280.19      429.16    116.21 o
  29   1   4     1960.45     1792.38    114.37 o
  31   1   4     1533.92     1462.95    123.56 o
  33   1   4      870.03     1075.21    124.41 o
 -36   2   4      222.33      122.93    124.10 o
 -34   2   4      626.29      448.84    124.56 o
 -32   2   4      503.40      457.65    163.03 o
 -30   2   4        3.01       47.65    187.43 o
 -28   2   4      866.28      943.57    141.36 o
 -26   2   4     3256.09     3344.89    255.09 o
 -24   2   4     4486.25     4333.93    286.11 o
 -22   2   4     1115.00     1085.76    106.81 o
 -20   2   4      972.79     1168.49    105.74 o
 -18   2   4     2894.21     2757.49    116.02 o
 -16   2   4    10031.06     9842.14    193.40 o
 -14   2   4    28267.01    28122.64    236.22 o
 -12   2   4     3214.26     3266.46    119.03 o
 -10   2   4     8944.25     8502.74    162.13 o
  -8   2   4    26244.53    24739.69    480.00 o
  -6   2   4    25810.98    25069.69    427.66 o
  -4   2   4    14065.96    13989.47    310.46 o
  -2   2   4     1339.48     1349.90    184.25 o
   0   2   4    21028.31    22450.16    254.78 o
   2   2   4    26823.27    25879.45    414.84 o
   4   2   4    21606.78    20038.76    186.41 o
   6   2   4    15787.54    14832.00    384.06 o
   8   2   4      420.44      624.60    108.10 o
  10   2   4    11203.25    11262.82    330.14 o
  12   2   4    20429.55    19936.07    878.99 o
  14   2   4    14126.77    13354.88    324.30 o
  16   2   4     2111.78     1869.59    109.14 o
  18   2   4      110.31      176.43    100.50 o
  20   2   4     7520.97     7753.65    146.75 o
  22   2   4     7050.15     7086.84    147.20 o
  24   2   4      881.32     1097.94    118.65 o
  26   2   4      271.30      268.49    115.30 o
  28   2   4       56.11      125.79    118.23 o
  30   2   4     1140.97      861.11    125.02 o
  32   2   4     1167.24      947.68    131.38 o
 -33   3   4      281.32      203.68    128.89 o
 -31   3   4      117.74      251.68    148.90 o
 -29   3   4       47.84       48.02    133.00 o
 -27   3   4      521.96      486.05    122.69 o
 -25   3   4     1706.60     1815.70    114.02 o
 -23   3   4     2200.10     1986.44    128.89 o
 -21   3   4        3.77      208.70    118.77 o
 -19   3   4     1827.33     1864.23    117.03 o
 -17   3   4     3192.67     3335.95    121.90 o
 -15   3   4     5581.76     5465.29    136.31 o
 -13   3   4     2781.62     3044.22    138.12 o
 -11   3   4       69.87      133.88    128.02 o
  -9   3   4     4677.93     4695.16    151.21 o
  -7   3   4    10294.49    10559.94    185.53 o
  -5   3   4    13398.56    13789.54    221.00 o
  -3   3   4     2236.00     2139.87    172.67 o
  -1   3   4       94.23      117.07    161.71 o
   1   3   4     3979.00     4132.53    181.05 o
   3   3   4    11261.28    10708.10    358.00 o
   5   3   4    12730.32    11876.09    332.74 o
   7   3   4     5470.67     5054.72    144.46 o
   9   3   4     1789.25     2096.10    126.39 o
  11   3   4    10247.73    10454.35    293.18 o
  13   3   4     2847.84     2906.42    138.41 o
  15   3   4      519.20      288.25    117.17 o
  17   3   4     4617.50     3861.39    384.21 o
  19   3   4      203.61      423.19    128.94 o
  21   3   4     3813.04     3991.15    145.39 o
  23   3   4     1591.91     1373.26    120.70 o
  25   3   4      690.67      504.28    119.73 o
  27   3   4       10.89      105.87    130.08 o
  29   3   4      117.48       49.29    129.16 o
 -28   4   4      154.08      167.68    176.13 o
 -26   4   4      531.60      508.09    140.49 o
 -24   4   4      262.21      304.85    133.27 o
 -22   4   4      107.69      119.58    138.44 o
 -20   4   4      357.47      302.72    131.19 o
 -18   4   4      240.41      181.41    135.85 o
 -16   4   4      740.78      781.87    140.23 o
 -14   4   4     1869.50     2044.26    148.62 o
 -12   4   4     1069.92     1186.60    149.31 o
 -10   4   4     1435.65     1439.95    195.95 o
  -8   4   4     5997.15     6084.06    214.96 o
  -6   4   4      715.50      777.36    187.08 o
  -4   4   4      510.73      518.65    187.77 o
  -2   4   4      315.72      408.74    190.87 o
   0   4   4      421.65      593.23    178.11 o
   2   4   4     2870.31     3127.92    200.41 o
   4   4   4     1860.12     1704.45    189.81 o
   6   4   4     1701.02     1572.74    180.12 o
   8   4   4       16.51       26.22    157.08 o
  10   4   4      358.53      398.06    146.05 o
  12   4   4     1043.57      904.91    140.61 o
  14   4   4     1522.89     1272.16    159.51 o
  16   4   4      407.93      172.44    140.97 o
  18   4   4       34.68       55.29    147.52 o
  20   4   4      460.31      396.93    139.91 o
  22   4   4      615.62      326.49    141.20 o
  24   4   4      327.57      165.95    143.78 o
 -21   5   4        5.76       93.34    171.41 o
 -19   5   4       24.63       18.19    171.59 o
 -17   5   4       56.00       80.48    177.47 o
 -15   5   4      223.65      287.33    202.73 o
 -13   5   4       81.76       82.02    214.27 o
 -11   5   4      120.31      125.59    207.81 o
  -9   5   4      316.21      394.94    226.84 o
  -7   5   4       91.46      126.40    220.30 o
  -5   5   4       78.32      191.43    220.87 o
  -3   5   4      461.82      562.05    223.09 o
  -1   5   4       26.32      118.76    230.59 o
   1   5   4      119.37       48.19    221.75 o
   3   5   4      694.74      524.67    226.63 o
   5   5   4      222.20      202.20    222.87 o
   7   5   4        6.78       67.90    207.17 o
   9   5   4        4.44       21.06    212.69 o
  11   5   4      111.92      144.78    217.14 o
  13   5   4      282.58      158.81    336.13 o
  15   5   4       62.12      148.14    233.71 o
  17   5   4       43.66      -21.72    174.64 o
 -37   1   5        4.14      -20.87    122.46 o
 -35   1   5       86.84      188.19    117.28 o
 -33   1   5       13.25       49.87    133.55 o
 -31   1   5        4.47      132.92    122.67 o
 -29   1   5      482.62      436.96    114.11 o
 -27   1   5     1211.75     1047.12    124.75 o
 -25   1   5       64.70      111.62    113.15 o
 -23   1   5      202.44      390.61    104.58 o
 -21   1   5      134.46      137.68    107.34 o
 -19   1   5      232.73      129.80    106.73 o
 -17   1   5      149.77      138.13    114.75 o
 -15   1   5     9661.42     9856.61    218.44 o
 -13   1   5     2853.58     2883.65    112.16 o
 -11   1   5     2543.67     2504.21    125.95 o
  -9   1   5     1885.45     1664.13    118.08 o
  -7   1   5     1526.02     1897.57    130.24 o
  -5   1   5      274.05      277.72    127.84 o
  -3   1   5    26323.37    28454.92    231.57 o
  -1   1   5     1045.10      891.12    147.11 o
   1   1   5     7536.03     7883.35    157.68 o
   3   1   5     1650.56     1641.60    118.64 o
   5   1   5     1283.15     1330.23    111.89 o
   7   1   5      982.58      973.49    115.79 o
   9   1   5      461.70      509.02    108.58 o
  11   1   5       73.88       76.70    100.05 o
  13   1   5     1111.46     1314.84    121.48 o
  15   1   5      118.10       60.77    117.83 o
  17   1   5      292.68      424.41     99.22 o
  19   1   5      439.80      440.17    102.43 o
  21   1   5      227.42      511.62    158.98 o
  23   1   5        3.04      135.52    104.32 o
  25   1   5       93.20      140.08    104.02 o
  27   1   5      248.44      321.83    111.95 o
  29   1   5       22.24      101.24    116.42 o
  31   1   5       49.53      140.26    118.83 o
  33   1   5        2.92      203.50    120.36 o
 -36   2   5      105.46      132.09    121.17 o
 -34   2   5       21.00      111.71    133.25 o
 -32   2   5        2.69      114.63    135.46 o
 -30   2   5      103.16      283.59    111.81 o
 -28   2   5       78.09      211.19    114.25 o
 -26   2   5      509.37      537.59    110.70 o
 -24   2   5        2.63        3.97    112.57 o
 -22   2   5      190.47      350.38    105.16 o
 -20   2   5     1025.54      909.17    107.05 o
 -18   2   5       43.47      285.89    112.04 o
 -16   2   5      262.84      248.60    120.65 o
 -14   2   5      538.30      650.95    138.07 o
 -12   2   5     1126.78     1120.59    114.45 o
 -10   2   5     2041.05     1801.78    121.66 o
  -8   2   5     2618.48     2289.37    121.29 o
  -6   2   5      617.94      627.07    117.76 o
  -4   2   5      463.86      500.50    142.14 o
  -2   2   5     1389.29     1381.89    154.99 o
   0   2   5     2805.12     3218.30    134.12 o
   2   2   5    15295.69    16674.74    175.38 o
   4   2   5     3413.60     3670.12    192.20 o
   6   2   5     2458.13     2447.89    120.80 o
   8   2   5     1356.28     1581.91    116.23 o
  10   2   5     3496.05     3851.63    124.70 o
  12   2   5      134.22      204.25    104.97 o
  14   2   5      640.02      618.32    112.04 o
  16   2   5       45.78      249.26    108.62 o
  18   2   5      616.42      698.75    108.22 o
  20   2   5     2210.17     2279.45    207.46 o
  22   2   5      553.94      759.09    133.95 o
  24   2   5      123.06      205.51    112.81 o
  26   2   5      595.22      696.16    111.64 o
  28   2   5        3.77        7.05    123.75 o
  30   2   5      118.06      192.56    125.93 o
  32   2   5       71.96      -40.49    129.13 o
 -33   3   5       16.59      183.56    152.45 o
 -31   3   5        6.22        3.74    124.38 o
 -29   3   5      223.74      305.90    131.11 o
 -27   3   5      514.33      416.79    135.47 o
 -25   3   5        0.69       38.95    118.44 o
 -23   3   5       37.02      139.30    121.08 o
 -21   3   5       84.85      114.65    111.88 o
 -19   3   5      832.36      668.64    124.92 o
 -17   3   5      403.72      235.83    113.08 o
 -15   3   5      529.16      508.87    120.74 o
 -13   3   5      600.27      656.83    129.36 o
 -11   3   5      789.27      762.34    131.09 o
  -9   3   5     1505.76     1470.64    136.39 o
  -7   3   5     1701.77     1694.79    165.06 o
  -5   3   5       20.73       89.56    160.77 o
  -3   3   5      303.91      323.46    145.36 o
  -1   3   5     2055.99     2093.13    173.03 o
   1   3   5     2803.32     2930.09    175.63 o
   3   3   5     1745.91     1895.71    168.73 o
   5   3   5      346.05      388.07    125.76 o
   7   3   5      939.46     1161.85    127.80 o
   9   3   5     4244.71     4535.44    271.35 o
  11   3   5      217.18      360.92    117.26 o
  13   3   5     1523.44     1480.49    143.76 o
  15   3   5      116.67      186.81    116.03 o
  17   3   5     1109.22     1162.36    164.06 o
  19   3   5      955.32     1019.26    119.58 o
  21   3   5      412.01      442.79    155.48 o
  23   3   5       35.04      120.78    136.11 o
  25   3   5       21.50       35.48    120.81 o
  27   3   5      390.47      342.31    132.35 o
  29   3   5      134.13      266.63    130.73 o
 -28   4   5       64.66      112.44    142.84 o
 -26   4   5      132.59      188.67    138.94 o
 -24   4   5       16.92      122.32    137.64 o
 -22   4   5       29.79       33.05    134.75 o
 -20   4   5        1.41      135.89    133.56 o
 -18   4   5      526.60      472.78    134.04 o
 -16   4   5     1344.04     1092.98    144.74 o
 -14   4   5       53.28      146.96    140.45 o
 -12   4   5      366.65      362.39    157.11 o
 -10   4   5        6.96      -18.12    175.79 o
  -8   4   5      997.86     1115.85    179.84 o
  -6   4   5     1531.02     1682.98    180.51 o
  -4   4   5        2.20       75.81    166.92 o
  -2   4   5      533.64      728.12    185.81 o
   0   4   5      926.62     1139.08    176.00 o
   2   4   5      594.63      753.91    175.42 o
   4   4   5      169.89      101.28    172.82 o
   6   4   5        2.57       55.44    175.52 o
   8   4   5      442.54      594.61    150.43 o
  10   4   5      268.58      354.09    136.57 o
  12   4   5      775.00      775.50    142.70 o
  14   4   5       89.30      147.49    131.67 o
  16   4   5      528.91      426.67    137.81 o
  18   4   5       72.43      229.93    137.46 o
  20   4   5      109.85      198.25    161.18 o
  22   4   5       39.12       20.57    140.72 o
  24   4   5        2.96      103.84    137.15 o
 -21   5   5      135.19       69.49    170.10 o
 -19   5   5      304.99      250.18    174.70 o
 -17   5   5       68.11      181.88    192.06 o
 -15   5   5       12.03       23.62    215.15 o
 -13   5   5       75.34       76.38    231.22 o
 -11   5   5       12.24       22.82    215.11 o
  -9   5   5      676.37      556.54    224.79 o
  -7   5   5      520.62      520.66    207.35 o
  -5   5   5       92.90      150.05    224.99 o
  -3   5   5      203.73      278.30    221.68 o
  -1   5   5      619.66      639.26    206.22 o
   1   5   5       76.04      243.07    206.64 o
   3   5   5       90.86      142.14    224.50 o
   5   5   5      159.25      129.26    197.61 o
   7   5   5      111.92      145.95    212.28 o
   9   5   5      352.19      418.05    201.13 o
  11   5   5      238.38      153.97    378.62 o
  13   5   5       18.03       61.32    207.30 o
  15   5   5        2.84       55.61    225.02 o
 -38   0   6      611.10      658.17    188.14 o
 -36   0   6      948.83      722.97    166.51 o
 -34   0   6      150.10      148.20    177.00 o
 -32   0   6      762.64     1434.96    212.03 o
 -30   0   6       40.75      236.67    287.75 o
 -28   0   6     9292.62     8607.51   1988.89 o
 -26   0   6    11675.70    10123.41   1362.07 o
 -24   0   6       31.92      321.16    315.93 o
 -22   0   6     5494.17     5555.40    668.26 o
 -20   0   6    15245.28    14500.50   1147.84 o
 -18   0   6    25770.41    25048.15   1013.11 o
 -16   0   6    14116.21    13140.11    339.49 o
 -14   0   6        8.75      127.17    143.23 o
 -12   0   6     7884.91     7123.54    207.18 o
 -10   0   6   107225.85   106128.62   1423.18 o
  -8   0   6    40504.05    40465.18    307.26 o
  -6   0   6    20749.17    21472.48    262.22 o
  -4   0   6     1060.04      876.18    183.38 o
  -2   0   6    68826.47    68761.60    404.60 o
   0   0   6    90940.88    92505.84    682.56 o
   2   0   6    22915.40    23068.57    254.92 o
   4   0   6     4885.36     4928.27    193.04 o
   6   0   6     2361.23     2539.87    160.54 o
   8   0   6    60225.46    58312.24   1246.28 o
  10   0   6    28954.29    27636.36    317.51 o
  12   0   6    17527.12    16801.92    212.73 o
  14   0   6       68.79       87.35    152.71 o
  16   0   6     2580.34     2533.90    171.64 o
  18   0   6    16997.98    14536.35   3262.52 o
  20   0   6    12325.22    12972.24    298.48 o
  22   0   6     4566.46     5019.08    256.93 o
  24   0   6      229.86      274.72    148.29 o
  26   0   6     2934.06     2883.94    158.85 o
  28   0   6     2016.05     2054.64    164.06 o
  30   0   6     2820.33     2987.87    187.20 o
  32   0   6       63.69      222.10    168.14 o
 -37   1   6      259.30      236.56    119.93 o
 -35   1   6      224.44      326.94    127.31 o
 -33   1   6       12.89      249.98    113.89 o
 -31   1   6      681.90      834.41    113.13 o
 -29   1   6     2701.03     2477.87    407.14 o
 -27   1   6     2710.05     2524.86    309.79 o
 -25   1   6      780.87      563.97    111.55 o
 -23   1   6        2.37       46.70    106.43 o
 -21   1   6    15193.01    14902.69    479.18 o
 -19   1   6    12809.07    11927.36    304.51 o
 -17   1   6    14555.72    13793.53    144.97 o
 -15   1   6     3056.14     3172.92    112.61 o
 -13   1   6    18841.65    19063.73    189.75 o
 -11   1   6    41636.73    39917.16    302.42 o
  -9   1   6    36499.27    35888.34    260.79 o
  -7   1   6    22631.40    23129.95    190.22 o
  -5   1   6      648.35      597.97    123.26 o
  -3   1   6    38874.46    38900.67    227.91 o
  -1   1   6    43134.91    41334.13    234.85 o
   1   1   6    41732.55    41177.10    299.66 o
   3   1   6    10848.05    10521.38    148.21 o
   5   1   6      570.57      522.08    114.72 o
   7   1   6    30023.47    29713.93    698.83 o
   9   1   6    39841.04    38375.18   1189.79 o
  11   1   6    27881.17    25553.70    654.69 o
  13   1   6     4160.82     3873.70    288.94 o
  15   1   6     2493.97     2630.98    129.95 o
  17   1   6     8015.44     7652.91    940.79 o
  19   1   6    13548.59    13003.60    649.22 o
  21   1   6     4498.07     4395.07    438.44 o
  23   1   6      832.77     1013.56    147.18 o
  25   1   6      639.30      569.37    106.40 o
  27   1   6     2533.38     2488.87    132.37 o
  29   1   6     2212.87     2164.69    124.51 o
  31   1   6      430.15      430.28    120.07 o
  33   1   6       19.48      108.97    125.59 o
 -36   2   6      298.81      198.63    141.13 o
 -34   2   6      103.53      215.81    123.63 o
 -32   2   6      203.58      368.16    125.49 o
 -30   2   6      854.85      902.51    111.45 o
 -28   2   6     2285.23     2238.86    229.11 o
 -26   2   6     1322.84     1321.84    108.18 o
 -24   2   6        3.63      191.69    105.99 o
 -22   2   6     1138.33     1337.21    112.77 o
 -20   2   6     8680.03     8769.50    408.45 o
 -18   2   6    10921.02    10506.98    157.43 o
 -16   2   6     3381.66     3361.60    134.28 o
 -14   2   6       84.32      147.02    112.48 o
 -12   2   6     9043.21     8884.67    190.33 o
 -10   2   6    17205.02    16630.88    208.80 o
  -8   2   6    39819.28    39710.29    222.50 o
  -6   2   6    17834.35    18538.73    182.09 o
  -4   2   6     9501.23     9855.88    162.35 o
  -2   2   6    12156.26    11858.51    161.40 o
   0   2   6    48194.86    46733.43    259.88 o
   2   2   6    44162.43    43924.27    358.88 o
   4   2   6      152.27      188.74    111.77 o
   6   2   6     2206.10     2341.70    114.89 o
   8   2   6    16649.73    17102.44    688.61 o
  10   2   6    19089.11    18574.78    309.35 o
  12   2   6     9956.98     9310.13    248.62 o
  14   2   6     1499.03     1318.34    115.92 o
  16   2   6     3824.07     4064.16    260.91 o
  18   2   6     6022.91     6158.47    288.50 o
  20   2   6     5288.60     5013.15    569.82 o
  22   2   6     2000.55     1729.37    178.26 o
  24   2   6       13.47      -30.55    122.76 o
  26   2   6      419.61      424.90    116.08 o
  28   2   6     1696.05     1476.34    158.21 o
  30   2   6      690.18      689.66    128.67 o
 -33   3   6       65.20      112.00    128.98 o
 -31   3   6       75.18       63.19    129.15 o
 -29   3   6      333.31      324.83    132.78 o
 -27   3   6      995.66      966.44    134.44 o
 -25   3   6       14.33      179.49    117.11 o
 -23   3   6       46.31       52.12    108.07 o
 -21   3   6      129.93      265.98    121.59 o
 -19   3   6     5008.73     5077.80    243.73 o
 -17   3   6     1326.82     1482.31    121.60 o
 -15   3   6     1041.20     1148.96    115.99 o
 -13   3   6      124.15      140.95    109.09 o
 -11   3   6     9436.45     9456.79    157.64 o
  -9   3   6     4825.58     4887.09    147.10 o
  -7   3   6     3088.18     3128.78    170.78 o
  -5   3   6      160.02      167.48    133.08 o
  -3   3   6     1252.41     1455.84    167.03 o
  -1   3   6     6501.61     6654.15    187.55 o
   1   3   6    11345.60    11283.28    193.56 o
   3   3   6     3540.21     3284.54    159.85 o
   5   3   6       11.39      144.12    138.04 o
   7   3   6     4070.49     4349.53    152.20 o
   9   3   6     9811.49     9691.54    396.47 o
  11   3   6     1379.13     1218.24    115.81 o
  13   3   6     3113.34     2480.87    176.27 o
  15   3   6      258.37      540.79    120.22 o
  17   3   6     6035.96     5905.97    202.87 o
  19   3   6      380.44      511.70    113.30 o
  21   3   6     1391.62     1274.52    140.84 o
  23   3   6      162.24      184.44    131.82 o
  25   3   6      436.98      303.96    119.76 o
  27   3   6      239.77      195.26    126.43 o
 -28   4   6      248.49      121.70    142.78 o
 -26   4   6       70.69      195.10    146.72 o
 -24   4   6       32.39       18.87    135.18 o
 -22   4   6       76.38      121.12    131.27 o
 -20   4   6      317.34      347.75    134.57 o
 -18   4   6      417.16      482.39    142.05 o
 -16   4   6     1653.64     1660.51    139.43 o
 -14   4   6        2.97       40.79    144.69 o
 -12   4   6      917.11      998.36    160.21 o
 -10   4   6        7.39      120.63    175.06 o
  -8   4   6     4300.98     4602.63    193.28 o
  -6   4   6     2062.18     2166.16    180.63 o
  -4   4   6       37.11      165.39    171.25 o
  -2   4   6     1064.98     1421.98    174.15 o
   0   4   6     3718.28     3911.23    280.28 o
   2   4   6     2816.34     2750.88    314.04 o
   4   4   6       94.04      143.94    155.49 o
   6   4   6      369.00      617.12    157.41 o
   8   4   6      663.73      740.99    148.15 o
  10   4   6     2286.80     2122.05    156.45 o
  12   4   6      861.66      587.67    133.63 o
  14   4   6       24.44      144.24    135.29 o
  16   4   6      143.86      263.42    136.03 o
  18   4   6      546.04      446.54    149.31 o
  20   4   6      848.42      587.17    155.14 o
  22   4   6       48.27       46.19    162.07 o
 -21   5   6        0.96      189.46    177.22 o
 -19   5   6      116.08      175.52    179.20 o
 -17   5   6      217.54      438.05    223.30 o
 -15   5   6       44.72       93.58    215.28 o
 -13   5   6      220.78      333.76    202.28 o
 -11   5   6      142.08      177.51    209.17 o
  -9   5   6      166.47      258.41    224.66 o
  -7   5   6      362.26      494.56    241.58 o
  -5   5   6        5.65       -0.67    210.51 o
  -3   5   6       86.71      193.28    193.57 o
  -1   5   6      314.09      393.64    194.24 o
   1   5   6      247.99      335.95    190.74 o
   3   5   6      409.82      318.87    192.96 o
   5   5   6       52.08       90.20    210.56 o
   7   5   6      170.08       98.98    197.07 o
   9   5   6      408.40      408.11    204.24 o
  11   5   6      209.51       80.31    205.04 o
  13   5   6       89.53       85.55    209.25 o
  15   5   6        0.00       95.80    188.46 o
 -37   1   7       27.08       38.35    147.51 o
 -35   1   7       29.82      -33.30    113.06 o
 -33   1   7        0.06       78.34    108.02 o
 -31   1   7      297.83      421.10    139.20 o
 -29   1   7      517.55      209.40    221.29 o
 -27   1   7        6.65       73.59    103.24 o
 -25   1   7       70.89       85.82     99.86 o
 -23   1   7       93.65      107.67    101.98 o
 -21   1   7        3.41       -6.07    101.87 o
 -19   1   7      311.70      233.98    100.05 o
 -17   1   7        1.86      105.48     97.85 o
 -15   1   7       17.70      129.22    102.06 o
 -13   1   7     1059.44      824.10    107.68 o
 -11   1   7      351.49      375.77    105.01 o
  -9   1   7        2.42       91.07    112.25 o
  -7   1   7        4.81       18.77    115.99 o
  -5   1   7     5605.77     5482.68    127.28 o
  -3   1   7      888.52      959.98    126.52 o
  -1   1   7     7597.32     7795.76    143.02 o
   1   1   7     4611.18     4697.88    130.76 o
   3   1   7        0.87       42.73    110.69 o
   5   1   7     1588.54     1766.33    122.08 o
   7   1   7     8970.87     9082.46    192.94 o
   9   1   7      855.49      979.74     99.20 o
  11   1   7       13.42       40.60    103.82 o
  13   1   7       31.69      152.77    112.97 o
  15   1   7     1424.96     1458.12    198.50 o
  17   1   7      526.48      658.99    126.92 o
  19   1   7       21.80      -84.89    102.11 o
  21   1   7       18.99       17.52    117.79 o
  23   1   7       33.77      104.04    130.78 o
  25   1   7       66.61      327.52    134.68 o
  27   1   7      100.75      119.79    118.09 o
  29   1   7       12.44       60.18    118.37 o
  31   1   7        1.12        3.72    126.38 o
 -36   2   7        6.46       70.53    122.63 o
 -34   2   7       60.08       28.25    120.41 o
 -32   2   7        2.67      -21.35    111.15 o
 -30   2   7       11.40      141.82    109.45 o
 -28   2   7      236.89      214.86    104.68 o
 -26   2   7        0.06      -11.81    102.17 o
 -24   2   7      340.10      237.79    124.10 o
 -22   2   7      402.70      209.88    120.08 o
 -20   2   7      373.86      266.75    107.00 o
 -18   2   7      686.83      520.45    101.71 o
 -16   2   7       37.36      134.43    103.02 o
 -14   2   7      812.34      709.83    112.18 o
 -12   2   7     4437.19     4019.93    123.68 o
 -10   2   7      141.61       64.32    112.23 o
  -8   2   7    10271.07    10414.28    141.17 o
  -6   2   7     4768.18     4619.67    134.38 o
  -4   2   7    13532.44    12936.50    170.72 o
  -2   2   7     1039.01     1192.45    126.31 o
   0   2   7     6961.34     6856.20    134.97 o
   2   2   7       54.63       43.65    118.43 o
   4   2   7     2753.21     2775.88    130.48 o
   6   2   7     2705.88     2744.81    113.42 o
   8   2   7     1822.11     1992.55    121.35 o
  10   2   7      479.06      475.36    117.78 o
  12   2   7     2495.50     2427.70    109.73 o
  14   2   7       72.06        8.61    102.25 o
  16   2   7      179.64      265.40    108.31 o
  18   2   7      740.60      939.38    109.37 o
  20   2   7       39.31      109.90    115.10 o
  22   2   7      144.54      179.57    106.12 o
  24   2   7      357.85      279.71    129.09 o
  26   2   7        4.78      151.88    132.69 o
  28   2   7       89.39       65.33    122.54 o
  30   2   7        3.89      220.91    129.80 o
 -33   3   7        7.14       58.76    150.39 o
 -31   3   7       70.45       15.05    121.65 o
 -29   3   7      199.36      238.51    124.74 o
 -27   3   7        5.94      208.55    126.89 o
 -25   3   7        4.58       52.03    118.10 o
 -23   3   7      207.33      305.10    113.82 o
 -21   3   7      489.95      406.90    119.91 o
 -19   3   7      772.91      547.04    126.96 o
 -17   3   7       14.57      184.54    113.62 o
 -15   3   7      147.21      181.92    112.94 o
 -13   3   7      495.80      422.52    120.70 o
 -11   3   7     3409.27     3311.75    128.06 o
  -9   3   7      584.17      501.29    137.15 o
  -7   3   7        1.99       82.56    133.03 o
  -5   3   7      831.19      807.48    151.29 o
  -3   3   7     2089.07     1993.60    153.76 o
  -1   3   7     1578.90     1888.46    157.36 o
   1   3   7      228.66      421.50    147.06 o
   3   3   7       17.24      110.96    119.22 o
   5   3   7     2819.25     3061.92    145.18 o
   7   3   7     1105.01     1383.86    127.73 o
   9   3   7      249.89      389.93    121.72 o
  11   3   7       76.57      156.28    119.27 o
  13   3   7      447.68      575.60    114.85 o
  15   3   7      664.48      946.49    122.50 o
  17   3   7      529.10      541.35    117.63 o
  19   3   7       23.09      169.97    127.11 o
  21   3   7      120.86       48.84    122.27 o
  23   3   7      106.05       80.44    119.84 o
  25   3   7      634.03      535.96    143.07 o
  27   3   7        1.44      196.87    137.14 o
 -28   4   7        9.30       -8.73    135.02 o
 -26   4   7        6.34       49.74    132.48 o
 -24   4   7      110.84       85.20    133.55 o
 -22   4   7       32.66      103.68    131.62 o
 -20   4   7      181.65      126.62    142.58 o
 -18   4   7      252.26      203.16    133.75 o
 -16   4   7      604.78      641.42    135.24 o
 -14   4   7      276.13      380.41    153.52 o
 -12   4   7      246.35      192.75    176.74 o
 -10   4   7     1036.46     1119.88    176.61 o
  -8   4   7       99.00       73.21    156.51 o
  -6   4   7      470.49      513.40    143.01 o
  -4   4   7      435.57      596.49    155.60 o
  -2   4   7     1070.25     1245.51    160.20 o
   0   4   7      825.55     1130.49    175.48 o
   2   4   7        4.08       30.80    172.38 o
   4   4   7     1531.08     1514.45    183.15 o
   6   4   7      649.29      838.65    209.71 o
   8   4   7      209.81      385.40    145.25 o
  10   4   7      654.16      535.01    151.89 o
  12   4   7        2.50       61.67    133.24 o
  14   4   7      753.66      828.10    131.87 o
  16   4   7      629.22      605.49    169.87 o
  18   4   7       98.92      210.03    134.68 o
  20   4   7       10.00       42.56    138.46 o
  22   4   7        0.30      122.08    166.41 o
 -19   5   7       57.81        8.53    186.14 o
 -17   5   7        1.32       60.91    206.29 o
 -15   5   7       55.74       83.42    206.28 o
 -13   5   7      254.45      270.56    198.05 o
 -11   5   7        7.35        9.69    198.82 o
  -9   5   7       13.50       33.70    196.73 o
  -7   5   7      120.24      211.26    192.21 o
  -5   5   7      281.08      222.24    203.95 o
  -3   5   7      345.23      360.75    196.18 o
  -1   5   7        1.36      114.62    194.78 o
   1   5   7      257.24      307.15    212.24 o
   3   5   7       10.51      148.20    198.84 o
   5   5   7      294.85      337.87    198.78 o
   7   5   7       94.68      163.52    200.19 o
   9   5   7      136.59      204.88    232.01 o
  11   5   7       18.70       83.00    204.44 o
  13   5   7       15.27       35.49    192.65 o
 -38   0   8       15.34       -8.83    168.91 o
 -36   0   8      188.92      306.47    230.11 o
 -34   0   8      245.49        5.13    222.65 o
 -32   0   8     1462.74     1476.32    256.83 o
 -30   0   8      252.29      419.43    165.03 o
 -28   0   8       95.58       42.87    144.41 o
 -26   0   8       25.57      113.22    140.89 o
 -24   0   8     4712.39     4928.46    665.63 o
 -22   0   8     7662.50     6856.29    518.18 o
 -20   0   8    16031.74    15235.73    960.32 o
 -18   0   8     5411.63     5833.27    162.94 o
 -16   0   8     5229.38     5031.49    214.34 o
 -14   0   8     4765.97     3788.03    161.15 o
 -12   0   8    44712.98    43728.10    284.16 o
 -10   0   8    16406.35    15864.34    258.51 o
  -8   0   8      213.68      265.61    144.85 o
  -6   0   8    14248.38    12497.59    457.28 o
  -4   0   8    34630.62    33307.13    602.84 o
  -2   0   8    83795.07    82393.29   1557.69 o
   0   0   8    14668.30    14644.97    204.09 o
   2   0   8        2.29      158.53    143.30 o
   4   0   8    30228.64    28942.59   1060.65 o
   6   0   8    47509.75    44989.76   2179.25 o
   8   0   8    44135.95    42425.80   1927.79 o
  10   0   8     2133.46     2122.64    146.11 o
  12   0   8     4194.21     4378.16    167.96 o
  14   0   8    12279.09    11213.30   1721.44 o
  16   0   8    18872.93    17316.31   1965.65 o
  18   0   8     7178.17     6729.11    975.99 o
  20   0   8       57.80      132.76    162.18 o
  22   0   8     2231.24     2469.63    221.91 o
  24   0   8      802.96     1022.47    216.02 o
  26   0   8     4551.70     4406.85    267.03 o
  28   0   8     1148.44     1184.91    252.94 o
  30   0   8       62.30      168.94    165.30 o
 -37   1   8       15.13       46.48    118.75 o
 -35   1   8       10.25      162.46    113.36 o
 -33   1   8     1623.67     1387.53    385.15 o
 -31   1   8     3303.18     2819.13    360.26 o
 -29   1   8        8.35      137.02    114.02 o
 -27   1   8      218.99      155.41    101.87 o
 -25   1   8      864.55      879.92    192.67 o
 -23   1   8     9140.05     8535.43    474.41 o
 -21   1   8     7907.32     7581.96    340.37 o
 -19   1   8     3932.71     3823.96    106.32 o
 -17   1   8      329.70      348.95    102.61 o
 -15   1   8     6645.93     6482.99    120.25 o
 -13   1   8    24975.80    23798.21    180.86 o
 -11   1   8    30427.35    30059.79    182.86 o
  -9   1   8    10526.31    10442.15    145.35 o
  -7   1   8     1162.43     1001.12    105.21 o
  -5   1   8    24088.49    22743.49    177.11 o
  -3   1   8   116290.38   118244.60    379.41 o
  -1   1   8    17368.97    16899.50    329.44 o
   1   1   8        9.46      145.36    107.25 o
   3   1   8     3490.66     3407.89    120.56 o
   5   1   8    27934.37    27017.59    545.61 o
   7   1   8    26761.24    25605.44    526.75 o
   9   1   8    32230.59    30369.46   1726.44 o
  11   1   8        3.56        3.55    102.34 o
  13   1   8    12101.72    11758.66    869.73 o
  15   1   8    13446.72    12486.26   1206.49 o
  17   1   8     9153.21     8214.84   1181.81 o
  19   1   8     2639.32     2670.88    207.87 o
  21   1   8      328.05      419.01    105.11 o
  23   1   8     1718.71     1695.50    231.07 o
  25   1   8     3589.66     3697.19    135.40 o
  27   1   8     1646.17     1541.96    120.21 o
  29   1   8       78.74      120.39    116.32 o
  31   1   8       64.03      -50.32    126.57 o
 -36   2   8        0.64       69.04    138.74 o
 -34   2   8      157.11      346.58    127.21 o
 -32   2   8      661.66      854.06    125.26 o
 -30   2   8      683.78      716.67    120.01 o
 -28   2   8      174.77      110.33    108.53 o
 -26   2   8        2.29       16.60    130.85 o
 -24   2   8     1558.71     1494.88    163.30 o
 -22   2   8     4770.10     4896.79    244.86 o
 -20   2   8     3334.61     3193.25    117.01 o
 -18   2   8      662.61      849.56    107.20 o
 -16   2   8     1364.86     1297.74    107.63 o
 -14   2   8     6875.03     6722.61    135.22 o
 -12   2   8    15824.54    15311.44    208.88 o
 -10   2   8     4654.22     4615.41    120.38 o
  -8   2   8     2272.51     2355.17    120.32 o
  -6   2   8       17.33       18.57    106.46 o
  -4   2   8     9164.13     9038.87    136.93 o
  -2   2   8    36008.72    35234.83    245.92 o
   0   2   8     2830.85     2561.56    122.25 o
   2   2   8     1323.42     1371.19    110.99 o
   4   2   8     6014.00     5998.74    121.54 o
   6   2   8    11943.60    11486.67    215.44 o
   8   2   8    17551.36    16049.40    810.17 o
  10   2   8     1823.04     1630.40    109.54 o
  12   2   8     4997.74     5526.15    218.43 o
  14   2   8     2600.44     2892.09    170.41 o
  16   2   8     4979.45     4851.21    263.60 o
  18   2   8     5183.33     4897.29    385.82 o
  20   2   8       30.00       41.16    109.00 o
  22   2   8      635.96      828.95    139.32 o
  24   2   8     1495.66     1444.86    296.74 o
  26   2   8     1349.89     1104.95    150.67 o
  28   2   8      440.28      436.18    127.65 o
 -33   3   8      123.38      133.76    122.94 o
 -31   3   8      402.45      407.25    123.82 o
 -29   3   8      453.36      434.18    122.41 o
 -27   3   8        2.11      106.17    121.46 o
 -25   3   8      339.21      328.93    118.73 o
 -23   3   8     2872.87     2739.54    130.94 o
 -21   3   8     1300.85     1349.81    118.27 o
 -19   3   8        4.55      173.94    121.01 o
 -17   3   8      584.01      672.02    120.78 o
 -15   3   8      555.46      661.38    125.23 o
 -13   3   8    11985.43    12169.47    314.65 o
 -11   3   8    10873.75    11125.41    183.88 o
  -9   3   8        4.04      -56.69    137.46 o
  -7   3   8     1384.35     1454.02    146.16 o
  -5   3   8     4450.64     4595.77    155.23 o
  -3   3   8     6787.44     7035.18    189.77 o
  -1   3   8     7518.68     7379.28    192.22 o
   1   3   8     1666.93     1487.79    148.81 o
   3   3   8     2088.17     2275.00    134.00 o
   5   3   8     6686.92     6885.51    136.97 o
   7   3   8     5971.83     6086.72    186.91 o
   9   3   8     1882.20     1705.50    124.61 o
  11   3   8      129.58      138.63    123.04 o
  13   3   8      166.50      405.53    127.36 o
  15   3   8     1535.60     1654.32    204.90 o
  17   3   8     4740.19     3988.42    270.54 o
  19   3   8     1354.45      921.01    130.12 o
  21   3   8       47.76       39.37    125.85 o
  23   3   8      977.81      695.67    134.58 o
  25   3   8      174.19      195.73    150.86 o
 -28   4   8        1.83      183.42    143.58 o
 -26   4   8        0.40      204.38    153.77 o
 -24   4   8      111.51      106.30    146.34 o
 -22   4   8      427.52      526.46    134.56 o
 -20   4   8      258.57      256.14    129.51 o
 -18   4   8      316.94      347.67    146.26 o
 -16   4   8      456.83      389.79    152.69 o
 -14   4   8      904.03      900.94    158.14 o
 -12   4   8     1330.95     1391.88    162.09 o
 -10   4   8      484.35      512.81    178.91 o
  -8   4   8      135.26      147.86    157.66 o
  -6   4   8       92.37      274.33    157.40 o
  -4   4   8      909.03     1041.35    178.33 o
  -2   4   8     1817.84     1687.90    164.11 o
   0   4   8      897.22      790.65    268.82 o
   2   4   8        0.90       41.22    155.08 o
   4   4   8      320.85      538.00    155.83 o
   6   4   8     1759.92     1736.26    185.83 o
   8   4   8     1140.21     1057.42    147.72 o
  10   4   8      230.87      196.25    137.23 o
  12   4   8       57.77      211.20    131.36 o
  14   4   8       63.63      223.20    148.37 o
  16   4   8      452.18      306.69    128.24 o
  18   4   8      800.03      605.75    141.03 o
  20   4   8       29.84      111.83    148.71 o
 -19   5   8      135.87      289.82    214.68 o
 -17   5   8        0.39       57.18    170.85 o
 -15   5   8       12.14       57.74    207.03 o
 -13   5   8      102.79      220.62    201.29 o
 -11   5   8      476.02      488.03    202.27 o
  -9   5   8       96.09      114.03    194.61 o
  -7   5   8        1.30       41.01    193.97 o
  -5   5   8      209.19      350.10    177.67 o
  -3   5   8      311.05      264.59    195.84 o
  -1   5   8      220.72      412.18    193.38 o
   1   5   8       18.15       45.94    196.85 o
   3   5   8       16.96       84.47    201.69 o
   5   5   8       47.00       92.28    250.62 o
   7   5   8      210.84       88.07    205.05 o
   9   5   8      181.18      308.07    203.84 o
  11   5   8       47.40       46.28    212.24 o
 -37   1   9        1.59       63.66    119.84 o
 -35   1   9        0.92      -25.17    135.97 o
 -33   1   9      512.98      215.94    111.24 o
 -31   1   9       80.65      232.31    105.85 o
 -29   1   9      782.75      729.02    176.02 o
 -27   1   9       53.62      -31.23    110.81 o
 -25   1   9        4.86       10.18    111.91 o
 -23   1   9      572.15      490.90    133.95 o
 -21   1   9       81.33      102.48    106.41 o
 -19   1   9      164.46      336.24     97.91 o
 -17   1   9      800.67      660.05    106.19 o
 -15   1   9     2993.42     2829.06    109.73 o
 -13   1   9      207.77      343.19     98.90 o
 -11   1   9       56.35      153.37    105.33 o
  -9   1   9       51.80       51.65    106.15 o
  -7   1   9     1196.88     1157.07    112.26 o
  -5   1   9     1888.02     1868.95    120.46 o
  -3   1   9     1735.49     2009.29    111.50 o
  -1   1   9     1584.30     1801.10    110.42 o
   1   1   9      718.17      894.28    111.11 o
   3   1   9     5597.55     5854.15    153.41 o
   5   1   9      244.58      265.23    101.82 o
   7   1   9      197.87      260.53     98.64 o
   9   1   9        2.74      103.31    110.63 o
  11   1   9       21.10      169.02    103.30 o
  13   1   9      539.36      537.13    104.88 o
  15   1   9      148.86      109.61    103.61 o
  17   1   9        6.27      -17.99    112.31 o
  19   1   9        8.57       96.11    127.99 o
  21   1   9      322.97      308.85    211.71 o
  23   1   9       97.69      208.81    109.61 o
  25   1   9       10.10      -55.63    142.51 o
  27   1   9       33.22      101.49    141.95 o
  29   1   9       23.97       29.66    134.72 o
 -36   2   9        1.94       26.53    126.07 o
 -34   2   9       19.75       55.33    124.97 o
 -32   2   9      113.99      140.37    113.19 o
 -30   2   9      249.95       44.19    123.79 o
 -28   2   9      189.28      318.87    121.11 o
 -26   2   9     1590.48     1209.20    145.44 o
 -24   2   9      114.33      191.29    112.24 o
 -22   2   9       59.90       89.94     96.84 o
 -20   2   9       10.23      158.38    102.93 o
 -18   2   9      165.77       41.21    102.05 o
 -16   2   9      764.89      662.28    105.17 o
 -14   2   9     2216.48     2007.54    108.38 o
 -12   2   9       39.44       33.86    101.42 o
 -10   2   9     3364.81     3401.58    120.85 o
  -8   2   9     2880.16     3021.09    119.06 o
  -6   2   9     1163.99     1321.36    110.88 o
  -4   2   9      294.32      369.77    106.58 o
  -2   2   9     2989.53     3252.01    117.26 o
   0   2   9       42.92      130.70    104.45 o
   2   2   9     8253.32     8559.22    131.57 o
   4   2   9      772.22      888.70    104.75 o
   6   2   9      625.98      613.52    104.94 o
   8   2   9     1061.14      928.02    110.31 o
  10   2   9       82.80       81.24    123.32 o
  12   2   9      328.53      210.78     98.67 o
  14   2   9     5876.36     6134.12    379.20 o
  16   2   9      352.90      501.86    113.10 o
  18   2   9      265.95      225.68    107.92 o
  20   2   9      392.08      567.36    112.07 o
  22   2   9      354.12      338.83    120.94 o
  24   2   9      113.36      155.39    143.98 o
  26   2   9        2.29      245.34    135.61 o
  28   2   9        1.49      162.13    124.33 o
 -33   3   9       56.22       40.48    140.42 o
 -31   3   9       14.37       53.77    129.92 o
 -29   3   9       36.43      153.32    123.25 o
 -27   3   9       49.55      157.52    123.14 o
 -25   3   9      294.44      229.19    109.92 o
 -23   3   9      118.80      188.58    121.16 o
 -21   3   9      229.31      338.50    116.36 o
 -19   3   9        1.27      111.03    112.46 o
 -17   3   9      232.09      101.87    130.70 o
 -15   3   9     3262.52     2946.38    144.73 o
 -13   3   9       56.23      131.12    132.14 o
 -11   3   9      148.99      234.67    126.25 o
  -9   3   9      608.40      607.89    130.29 o
  -7   3   9     1355.92     1252.73    135.26 o
  -5   3   9     1458.64     1565.57    137.92 o
  -3   3   9      144.16      205.36    145.13 o
  -1   3   9      344.52      405.02    123.57 o
   1   3   9      202.58      270.51    139.20 o
   3   3   9     3285.11     3464.05    159.35 o
   5   3   9     1271.88     1536.72    129.84 o
   7   3   9       11.36       54.06    125.18 o
   9   3   9       75.31      111.28    119.52 o
  11   3   9      700.67      989.24    115.72 o
  13   3   9     1408.30     1602.56    157.98 o
  15   3   9      166.19      179.08    119.62 o
  17   3   9      184.71      218.16    113.81 o
  19   3   9      117.16      268.10    121.15 o
  21   3   9      643.46      517.75    125.24 o
  23   3   9      173.81      190.52    132.03 o
 -28   4   9        5.24      150.89    138.87 o
 -26   4   9       16.88       55.16    139.95 o
 -24   4   9      308.15      200.70    131.32 o
 -22   4   9      182.87      161.24    149.29 o
 -20   4   9        1.08      115.20    145.71 o
 -18   4   9      172.91      194.68    139.43 o
 -16   4   9      570.33      444.34    143.41 o
 -14   4   9       65.81      115.80    158.03 o
 -12   4   9      134.60       96.96    160.89 o
 -10   4   9      249.78      252.30    157.74 o
  -8   4   9      406.13      302.32    157.27 o
  -6   4   9     1265.53     1193.40    144.94 o
  -4   4   9     1127.25     1141.64    173.95 o
  -2   4   9       19.11      132.69    175.13 o
   0   4   9      486.22      547.77    174.97 o
   2   4   9        2.66      107.53    177.05 o
   4   4   9      548.08      696.16    148.92 o
   6   4   9      862.20      770.56    394.18 o
   8   4   9       25.41      117.03    131.42 o
  10   4   9      448.79      537.08    139.52 o
  12   4   9      656.82      682.75    151.20 o
  14   4   9        9.64        0.20    139.01 o
  16   4   9       72.40      136.59    145.79 o
  18   4   9        5.44      -31.70    144.06 o
 -19   5   9        5.87      267.33    212.80 o
 -17   5   9       53.75      114.42    208.36 o
 -15   5   9       36.04      -30.87    206.81 o
 -13   5   9      143.18      366.65    203.74 o
 -11   5   9       26.49      234.35    198.49 o
  -9   5   9       88.46       59.92    198.54 o
  -7   5   9      303.84      329.77    199.20 o
  -5   5   9      236.35      306.19    176.38 o
  -3   5   9       52.47      127.03    197.06 o
  -1   5   9       29.04       66.71    195.88 o
   1   5   9       93.74      173.00    196.85 o
   3   5   9      194.63      198.72    181.46 o
   5   5   9      351.33      481.83    183.20 o
   7   5   9        0.51       23.92    168.11 o
   9   5   9       31.24      161.31    186.81 o
 -38   0  10       57.36      186.58    168.00 o
 -36   0  10      137.89      338.85    157.28 o
 -34   0  10     1165.03     1176.10    287.43 o
 -32   0  10      658.21      504.60    154.10 o
 -30   0  10       51.21      133.71    147.91 o
 -28   0  10     1375.02     1549.75    209.92 o
 -26   0  10     3194.90     2875.54    232.11 o
 -24   0  10     8446.89     8089.36    251.15 o
 -22   0  10     1085.29      975.96    141.64 o
 -20   0  10      269.63      430.66    139.16 o
 -18   0  10     1945.44     1652.85    138.97 o
 -16   0  10    28918.84    27868.83    361.16 o
 -14   0  10    25030.56    24543.51    229.78 o
 -12   0  10     2369.11     2709.50    160.27 o
 -10   0  10     9867.72     9194.10    189.86 o
  -8   0  10    22535.15    21802.68    350.32 o
  -6   0  10    45075.07    42933.62    376.51 o
  -4   0  10     6626.04     6029.56    290.17 o
  -2   0  10      597.32      743.70    150.32 o
   0   0  10    12499.12    11799.05    445.08 o
   2   0  10    30845.74    29252.89   1401.93 o
   4   0  10    16815.00    15970.70    417.32 o
   6   0  10    14125.20    13752.05    187.46 o
   8   0  10       25.45      252.55    148.40 o
  10   0  10     9933.49     9130.33    903.74 o
  12   0  10    17604.28    16707.87   2674.40 o
  14   0  10     7381.56     6433.03   1573.89 o
  16   0  10     2774.25     2377.16    779.00 o
  18   0  10      406.96      267.24    279.12 o
  20   0  10     2700.52     2705.21   1052.87 o
  22   0  10     4820.83     4254.12   1603.86 o
  24   0  10     2346.61     2432.61    228.64 o
  26   0  10      184.95      335.45    205.93 o
  28   0  10      371.90      432.79    169.64 o
 -37   1  10       79.46      207.08    137.06 o
 -35   1  10      542.76      424.34    117.02 o
 -33   1  10       85.38      115.19    117.78 o
 -31   1  10      204.27      191.09    106.58 o
 -29   1  10      122.12      189.48    108.33 o
 -27   1  10     1890.07     1987.18    254.02 o
 -25   1  10     5054.05     4736.13    337.85 o
 -23   1  10     2996.29     2820.01    217.99 o
 -21   1  10        2.11      -66.34    105.45 o
 -19   1  10     1521.56     1519.67     99.45 o
 -17   1  10     9974.18     9556.72    133.47 o
 -15   1  10     7963.99     7749.71    121.33 o
 -13   1  10     9982.85    10333.84    128.78 o
 -11   1  10       45.39      230.22    105.97 o
  -9   1  10    11366.91    10545.10    149.92 o
  -7   1  10    20833.17    20195.69    268.27 o
  -5   1  10    26892.93    26742.03    233.68 o
  -3   1  10     3399.41     3235.95    110.04 o
  -1   1  10      185.47      209.93     95.84 o
   1   1  10    13394.00    12855.17    205.30 o
   3   1  10    24733.94    24344.96    561.21 o
   5   1  10    22024.19    20934.16    604.41 o
   7   1  10      559.21      533.59    100.51 o
   9   1  10     2315.82     2452.66    139.78 o
  11   1  10     8717.02     8177.40    667.81 o
  13   1  10    10487.89    10467.78    622.33 o
  15   1  10     3993.14     3536.74    326.62 o
  17   1  10      481.35      544.19    121.96 o
  19   1  10      628.14      699.04    121.02 o
  21   1  10     3569.03     3253.65    536.07 o
  23   1  10     3679.10     3646.41    293.67 o
  25   1  10      410.58      585.84    122.60 o
  27   1  10       19.68      143.76    136.71 o
 -36   2  10      404.93      449.94    126.34 o
 -34   2  10      147.46      213.38    122.58 o
 -32   2  10       47.71      -86.27    129.19 o
 -30   2  10       35.72      113.16    132.33 o
 -28   2  10     1073.24     1027.76    123.50 o
 -26   2  10     1346.57     1041.72    168.86 o
 -24   2  10     1327.38     1281.88    115.01 o
 -22   2  10     1305.28     1256.67    116.37 o
 -20   2  10      560.61      626.46    101.20 o
 -18   2  10     2769.53     2806.93    106.17 o
 -16   2  10     8758.58     8584.71    157.27 o
 -14   2  10     9797.22     9732.54    128.94 o
 -12   2  10      256.61      219.72    108.84 o
 -10   2  10      786.43      761.76    116.38 o
  -8   2  10    15226.03    15292.03    172.15 o
  -6   2  10    21886.72    21943.33    285.42 o
  -4   2  10     8440.14     8272.20    139.01 o
  -2   2  10      268.17      328.32    112.60 o
   0   2  10     5745.65     5946.67    123.00 o
   2   2  10     6563.88     6434.58    262.95 o
   4   2  10    19619.03    19179.37    634.23 o
   6   2  10    10073.63     9370.27    331.53 o
   8   2  10      721.14      897.35    110.09 o
  10   2  10     1361.02     1551.13    167.44 o
  12   2  10     7225.43     6950.16    633.26 o
  14   2  10     9520.69     8289.88   1030.49 o
  16   2  10      834.64      795.59    128.09 o
  18   2  10      152.88      318.74    111.11 o
  20   2  10     1324.94     1409.10    116.79 o
  22   2  10     1472.05     1433.40    155.71 o
  24   2  10     1163.35      929.41    189.21 o
  26   2  10      208.56      154.03    127.00 o
 -33   3  10       92.04       75.77    124.88 o
 -31   3  10      105.74      238.98    125.16 o
 -29   3  10       37.12      179.96    131.08 o
 -27   3  10      425.59      529.80    118.95 o
 -25   3  10      219.86      380.04    119.03 o
 -23   3  10      558.34      479.31    122.53 o
 -21   3  10      206.51      305.00    134.82 o
 -19   3  10        1.77       15.10    132.39 o
 -17   3  10     1512.05     1540.38    126.42 o
 -15   3  10     6285.71     6740.29    237.33 o
 -13   3  10      449.96      391.12    118.96 o
 -11   3  10      369.69      404.24    129.47 o
  -9   3  10     1164.38     1139.51    123.23 o
  -7   3  10     8111.04     8215.01    147.30 o
  -5   3  10     3390.28     3423.59    130.39 o
  -3   3  10     3264.34     3174.91    140.73 o
  -1   3  10      210.44      254.38    126.33 o
   1   3  10     5205.25     5517.42    217.50 o
   3   3  10     4031.68     4016.95    166.83 o
   5   3  10     2376.22     2309.92    151.72 o
   7   3  10      902.31      682.31    115.29 o
   9   3  10      171.54      309.34    112.13 o
  11   3  10     1176.46     1256.98    226.21 o
  13   3  10     3534.77     3304.60    325.61 o
  15   3  10     1188.45     1030.26    124.39 o
  17   3  10       46.09      193.37    118.18 o
  19   3  10      355.50      449.65    129.02 o
  21   3  10      758.45      565.17    124.98 o
  23   3  10      140.56      237.28    128.73 o
 -28   4  10       45.75       38.47    161.08 o
 -26   4  10       75.63       55.92    135.35 o
 -24   4  10      100.18      275.48    151.45 o
 -22   4  10      224.64      251.72    135.56 o
 -20   4  10        9.72       81.71    129.75 o
 -18   4  10      267.51      288.94    151.29 o
 -16   4  10      411.13      573.56    145.92 o
 -14   4  10      886.98     1007.15    140.56 o
 -12   4  10      351.84      397.50    147.40 o
 -10   4  10       62.27       78.00    178.09 o
  -8   4  10      579.03      611.15    302.16 o
  -6   4  10      895.35      908.80    159.10 o
  -4   4  10     1788.97     1753.58    167.00 o
  -2   4  10       60.94        8.47    176.09 o
   0   4  10      120.72       48.98    178.85 o
   2   4  10      644.85      795.51    165.54 o
   4   4  10     1812.09     1717.25    256.20 o
   6   4  10      785.80      638.72    142.07 o
   8   4  10        8.85      153.40    143.83 o
  10   4  10      128.03      341.35    142.67 o
  12   4  10      563.93      516.97    143.06 o
  14   4  10     1597.10     1145.78    171.64 o
  16   4  10       29.79      125.18    137.81 o
  18   4  10       21.74      132.35    138.70 o
 -17   5  10       29.13       78.35    207.63 o
 -15   5  10      105.33      270.54    187.11 o
 -13   5  10       31.24      274.24    181.94 o
 -11   5  10       35.55      246.75    163.83 o
  -9   5  10        0.85      -55.43    202.68 o
  -7   5  10      171.02      337.28    202.86 o
  -5   5  10      218.33      325.33    204.95 o
  -3   5  10      228.77      234.48    203.54 o
  -1   5  10       67.43       97.31    180.20 o
   1   5  10      100.94      237.14    201.91 o
   3   5  10      455.29      229.07    203.91 o
   5   5  10      137.41       27.24    209.51 o
   7   5  10       88.26       80.90    172.98 o
 -37   1  11       44.39       96.18    123.20 o
 -35   1  11        3.96        7.30    115.46 o
 -33   1  11       66.87      100.67    124.47 o
 -31   1  11       37.91      141.64    107.03 o
 -29   1  11        4.70      -69.61    117.19 o
 -27   1  11        6.20       52.20    108.51 o
 -25   1  11      148.86      112.81    101.81 o
 -23   1  11      407.96      524.21    105.26 o
 -21   1  11        6.20      -63.25    101.05 o
 -19   1  11       84.27      183.54     97.30 o
 -17   1  11      495.29      365.64     98.63 o
 -15   1  11        1.31       20.88    112.72 o
 -13   1  11      164.95      228.29     95.99 o
 -11   1  11      291.12      350.19     99.14 o
  -9   1  11      513.37      522.45    101.46 o
  -7   1  11      589.11      718.38    106.33 o
  -5   1  11       79.19      151.95    101.06 o
  -3   1  11      259.38      280.15    100.79 o
  -1   1  11     2322.19     2432.66    112.89 o
   1   1  11     1101.38     1255.22    104.38 o
   3   1  11      109.13      222.65    106.24 o
   5   1  11      297.79      387.64    109.40 o
   7   1  11       49.85       47.61    102.65 o
   9   1  11     2207.48     2220.64    187.69 o
  11   1  11      708.34      900.16    118.90 o
  13   1  11      444.92      351.61    108.31 o
  15   1  11       20.56       30.63    112.75 o
  17   1  11      247.01      269.27    105.19 o
  19   1  11       84.45      164.47    107.57 o
  21   1  11      243.19      308.88    128.45 o
  23   1  11        1.74       28.11    139.48 o
  25   1  11      111.62      101.81    118.72 o
  27   1  11        1.83       14.32    204.36 o
 -36   2  11       36.32      240.46    135.50 o
 -34   2  11      150.74      304.71    143.87 o
 -32   2  11       52.32      129.57    130.99 o
 -30   2  11       90.35      210.85    110.59 o
 -28   2  11      217.83      170.01    115.59 o
 -26   2  11       75.03      258.15    110.91 o
 -24   2  11      140.77      -79.59    111.53 o
 -22   2  11       90.01      105.88     99.88 o
 -20   2  11      297.88      326.93    113.89 o
 -18   2  11      122.46      121.40    103.07 o
 -16   2  11      615.84      552.30    108.29 o
 -14   2  11       98.28       62.56    106.04 o
 -12   2  11      995.94     1023.81    114.54 o
 -10   2  11      354.45      373.94    103.72 o
  -8   2  11     2857.02     2661.29    115.66 o
  -6   2  11       72.58       89.41    111.92 o
  -4   2  11        1.37       53.27    111.12 o
  -2   2  11     1025.15      962.70    107.77 o
   0   2  11     3231.76     3296.80    117.21 o
   2   2  11      431.95      506.39    100.40 o
   4   2  11      589.62      614.24    109.05 o
   6   2  11     1731.00     1747.42    112.89 o
   8   2  11      946.69     1036.85    117.84 o
  10   2  11      397.03      656.27    126.26 o
  12   2  11      279.12      244.54    107.86 o
  14   2  11       10.23       20.71    114.74 o
  16   2  11      751.31      741.16    203.39 o
  18   2  11      194.75      177.15    148.55 o
  20   2  11      124.18      199.95    111.24 o
  22   2  11       46.77       66.69    117.04 o
  24   2  11      104.37      119.62    130.79 o
 -33   3  11        3.04       63.68    150.83 o
 -31   3  11       18.65       77.13    138.43 o
 -29   3  11       91.24      -66.33    120.00 o
 -27   3  11      160.60      257.71    131.49 o
 -25   3  11       18.49      144.36    131.92 o
 -23   3  11       18.76      197.38    132.54 o
 -21   3  11        6.91      186.06    123.83 o
 -19   3  11     1120.23      977.17    124.25 o
 -17   3  11      785.85      738.96    120.18 o
 -15   3  11        0.79       54.73    123.34 o
 -13   3  11       14.65       41.28    117.48 o
 -11   3  11       67.87      145.80    118.03 o
  -9   3  11     1579.66     1425.82    131.96 o
  -7   3  11     2828.92     2784.50    137.70 o
  -5   3  11      492.29      526.66    122.14 o
  -3   3  11      114.92      240.53    131.69 o
  -1   3  11      265.48      428.88    130.46 o
   1   3  11     2509.68     2591.71    159.06 o
   3   3  11      506.82      586.87    125.30 o
   5   3  11      247.17      181.45    115.60 o
   7   3  11      418.56      559.94    137.38 o
   9   3  11      681.38      996.85    119.33 o
  11   3  11      483.38      698.66    124.84 o
  13   3  11       67.78      -42.61    120.78 o
  15   3  11       75.88      155.17    128.89 o
  17   3  11      437.11      464.91    127.22 o
  19   3  11      117.19      156.41    123.57 o
  21   3  11      160.09       47.12    151.17 o
 -26   4  11        8.52       36.14    149.74 o
 -24   4  11       15.54      203.48    140.56 o
 -22   4  11        6.86       53.96    136.52 o
 -20   4  11      193.31      214.61    154.07 o
 -18   4  11      311.87      242.19    142.34 o
 -16   4  11        5.66        0.10    132.55 o
 -14   4  11       10.75       39.77    150.03 o
 -12   4  11      249.12      299.87    149.16 o
 -10   4  11      254.34      267.15    165.11 o
  -8   4  11      385.62      526.47    182.05 o
  -6   4  11      115.54      127.02    147.17 o
  -4   4  11      389.96      459.74    180.77 o
  -2   4  11      320.37      428.44    160.06 o
   0   4  11      439.85      632.08    180.12 o
   2   4  11      560.48      770.33    148.71 o
   4   4  11        8.58      235.30    181.89 o
   6   4  11      258.36      262.90    157.25 o
   8   4  11      390.68      598.35    158.50 o
  10   4  11      307.20      356.55    156.26 o
  12   4  11      225.47      164.67    135.77 o
  14   4  11        0.79       90.98    160.49 o
  16   4  11      199.08      159.64    150.72 o
 -15   5  11        0.08      -54.76    190.12 o
 -13   5  11       26.68      173.00    171.71 o
 -11   5  11       46.72      305.33    184.38 o
  -9   5  11      232.88      193.58    204.73 o
  -7   5  11       71.31      171.86    182.95 o
  -5   5  11       10.24       65.99    202.12 o
  -3   5  11        6.63       -0.03    200.34 o
  -1   5  11       80.06       97.39    181.33 o
   1   5  11      343.56      322.51    168.65 o
   3   5  11       32.60      143.21    185.12 o
   5   5  11       10.74       43.58    210.36 o
 -38   0  12       98.15      273.92    231.80 o
 -36   0  12      219.05      126.50    163.52 o
 -34   0  12       47.75      -43.67    155.50 o
 -32   0  12      270.06      342.98    155.92 o
 -30   0  12      606.99      782.72    153.91 o
 -28   0  12     1329.81     1257.15    148.36 o
 -26   0  12     1102.82      728.25    149.23 o
 -24   0  12       31.63      130.11    135.34 o
 -22   0  12     1351.45     1377.08    211.39 o
 -20   0  12     6393.95     6145.11    160.46 o
 -18   0  12     2021.26     1936.66    157.88 o
 -16   0  12     3868.47     4220.42    187.63 o
 -14   0  12       15.86      -71.63    131.32 o
 -12   0  12     6000.96     5590.33    163.42 o
 -10   0  12    15106.72    14566.84    195.26 o
  -8   0  12     9158.88     8967.76    176.15 o
  -6   0  12    19571.13    20663.24    710.33 o
  -4   0  12       48.84       39.73    132.05 o
  -2   0  12    44911.47    45378.18   2040.85 o
   0   0  12     7935.98     7353.77    160.60 o
   2   0  12    14330.67    14192.55    767.12 o
   4   0  12     3046.34     2889.73    324.45 o
   6   0  12     1025.45     1081.29    141.25 o
   8   0  12    11004.71    10665.35   1164.88 o
  10   0  12    17443.46    15916.55   3777.23 o
  12   0  12     5074.31     4669.02    582.33 o
  14   0  12        8.94       66.00    138.53 o
  16   0  12     1718.00     1645.18    421.63 o
  18   0  12     4139.61     3732.88   1255.01 o
  20   0  12     2678.79     2557.74    958.32 o
  22   0  12      882.98      884.35    425.84 o
  24   0  12        5.20       69.00    163.01 o
  26   0  12      871.75      558.46    243.58 o
 -37   1  12      126.57       93.92    124.32 o
 -35   1  12      114.57      170.95    122.85 o
 -33   1  12      113.19      137.92    124.39 o
 -31   1  12      711.24      933.46    147.93 o
 -29   1  12      226.93      251.38    124.20 o
 -27   1  12     1803.12     1712.22    134.41 o
 -25   1  12      407.49      524.46    110.66 o
 -23   1  12       93.37      122.37    117.21 o
 -21   1  12     4295.27     4158.13    152.92 o
 -19   1  12     8208.48     8415.43    196.92 o
 -17   1  12     1153.70     1412.24    119.19 o
 -15   1  12     1086.58     1097.74    105.43 o
 -13   1  12      970.04      962.57    108.42 o
 -11   1  12    13500.53    12899.74    211.73 o
  -9   1  12    13741.67    13558.44    131.23 o
  -7   1  12     4704.98     4826.25    110.26 o
  -5   1  12      370.25      451.97     97.17 o
  -3   1  12     6573.25     6567.22    150.98 o
  -1   1  12    11541.03    10950.60    238.84 o
   1   1  12    16845.10    16355.20    467.46 o
   3   1  12     4347.57     4147.47    192.82 o
   5   1  12      160.73      219.25     97.19 o
   7   1  12     4085.87     4051.52    244.04 o
   9   1  12    26408.00    24769.22   2243.11 o
  11   1  12     3599.25     3114.17    402.33 o
  13   1  12      244.41      221.07    102.48 o
  15   1  12        8.62      153.81    119.00 o
  17   1  12     3499.08     3253.59    539.02 o
  19   1  12     4743.32     4069.87    545.00 o
  21   1  12      829.50      680.84    116.23 o
  23   1  12      108.82      219.96    142.29 o
  25   1  12      127.25       93.53    128.06 o
 -34   2  12      410.85      398.32    156.45 o
 -32   2  12      183.37      212.64    126.35 o
 -30   2  12      431.88      529.79    126.63 o
 -28   2  12      256.20      283.10    106.83 o
 -26   2  12     1363.78     1142.12    116.59 o
 -24   2  12      293.59      317.87    106.39 o
 -22   2  12      774.94      875.05    120.93 o
 -20   2  12     2190.42     2218.47    110.06 o
 -18   2  12     1138.73     1301.67    161.61 o
 -16   2  12     2379.50     2705.48    173.69 o
 -14   2  12     1333.28     1385.82    111.35 o
 -12   2  12     2902.35     2744.24    119.38 o
 -10   2  12     5958.21     6119.01    127.57 o
  -8   2  12     5677.66     5742.80    127.84 o
  -6   2  12     3357.89     3545.11    114.53 o
  -4   2  12      243.22      333.18    105.98 o
  -2   2  12     3942.54     4105.28    122.80 o
   0   2  12    10040.36     9997.13    355.09 o
   2   2  12     5636.13     5303.78    225.03 o
   4   2  12      143.91      157.23    102.83 o
   6   2  12      209.59      352.33    107.70 o
   8   2  12     4548.06     4670.37    310.04 o
  10   2  12     5127.68     5213.03    321.30 o
  12   2  12     1598.88     1435.89    256.39 o
  14   2  12      198.05      102.60    113.17 o
  16   2  12      571.01      745.25    178.06 o
  18   2  12     1689.31     1322.29    276.43 o
  20   2  12     2055.99     1696.25    318.68 o
  22   2  12      381.05      288.78    130.49 o
  24   2  12       41.45      133.91    122.03 o
 -31   3  12      100.98      135.70    126.81 o
 -29   3  12      409.97      387.58    128.90 o
 -27   3  12       73.50       86.98    130.70 o
 -25   3  12       57.91       32.52    158.41 o
 -23   3  12        0.24     -109.92    120.02 o
 -21   3  12      334.39      419.32    118.32 o
 -19   3  12     1835.56     1852.39    126.79 o
 -17   3  12     1680.70     1764.64    125.80 o
 -15   3  12      442.68      527.00    124.33 o
 -13   3  12      807.72      778.12    117.25 o
 -11   3  12     7160.65     7295.17    162.76 o
  -9   3  12      989.55     1214.22    121.49 o
  -7   3  12      198.66      384.64    135.58 o
  -5   3  12     1262.34     1152.85    122.44 o
  -3   3  12      206.49      411.42    120.64 o
  -1   3  12     7635.00     7442.46    325.49 o
   1   3  12     3353.07     3343.65    133.88 o
   3   3  12      427.06      520.80    125.26 o
   5   3  12       30.40       -0.70    120.37 o
   7   3  12      760.55      943.65    122.94 o
   9   3  12     1658.88     1581.44    233.64 o
  11   3  12     2366.20     1954.55    230.43 o
  13   3  12      625.11      358.91    121.83 o
  15   3  12       43.24      -40.95    125.98 o
  17   3  12      530.56      462.41    128.74 o
  19   3  12      611.00      238.53    141.23 o
 -26   4  12      247.20       74.04    139.70 o
 -24   4  12       10.71       67.45    143.22 o
 -22   4  12      101.80      181.54    139.25 o
 -20   4  12       36.30      124.54    141.60 o
 -18   4  12      374.36      453.20    144.85 o
 -16   4  12      388.09      392.94    136.77 o
 -14   4  12       93.09       33.26    164.75 o
 -12   4  12      317.62      344.40    163.81 o
 -10   4  12      616.71      792.65    163.70 o
  -8   4  12      819.09      898.33    164.40 o
  -6   4  12      498.39      538.88    147.63 o
  -4   4  12       21.58      221.82    180.18 o
  -2   4  12      151.37      212.02    148.40 o
   0   4  12     1337.17     1584.06    288.59 o
   2   4  12      804.82      719.65    171.20 o
   4   4  12       55.34      153.56    163.88 o
   6   4  12        3.70      147.43    160.83 o
   8   4  12      285.00      263.66    137.25 o
  10   4  12      475.52      405.93    145.95 o
  12   4  12       80.75       89.86    148.14 o
  14   4  12      338.95      104.84    142.85 o
 -13   5  12        0.01      110.34    211.33 o
 -11   5  12      136.33      241.54    188.13 o
  -9   5  12       85.01      147.47    223.59 o
  -7   5  12       78.05      206.50    185.47 o
  -5   5  12       50.55      131.32    185.14 o
  -3   5  12       43.22      276.25    184.77 o
  -1   5  12       42.01       84.82    185.92 o
   1   5  12       45.28      138.04    208.00 o
 -37   1  13        0.00      131.12    123.74 o
 -35   1  13       10.74       21.20    211.73 o
 -33   1  13        3.38      -29.34    113.65 o
 -31   1  13       29.00      233.83    114.65 o
 -29   1  13      387.20      355.58    111.55 o
 -27   1  13      137.72      251.41    117.45 o
 -25   1  13       94.44      102.73    108.66 o
 -23   1  13       15.87      -12.26    106.44 o
 -21   1  13     1040.40      757.61    112.08 o
 -19   1  13       48.72      -16.81    102.38 o
 -17   1  13       18.39       34.94     96.96 o
 -15   1  13      253.94      259.13    100.88 o
 -13   1  13      485.23      530.57    110.27 o
 -11   1  13      434.00      531.71    101.39 o
  -9   1  13      105.14      263.51    106.48 o
  -7   1  13      125.33      120.85     97.45 o
  -5   1  13       17.15      124.95    101.16 o
  -3   1  13      112.63       10.96    107.61 o
  -1   1  13      407.15      576.66    102.22 o
   1   1  13       19.24      144.36     96.49 o
   3   1  13       14.90       79.25    101.89 o
   5   1  13     1136.40     1084.56    106.96 o
   7   1  13      157.79      243.12    104.90 o
   9   1  13     1335.39     1082.18    161.79 o
  11   1  13      919.36      949.24    225.85 o
  13   1  13       35.46      178.72    103.77 o
  15   1  13      637.21      624.77    199.04 o
  17   1  13      219.95      320.06    109.06 o
  19   1  13        3.20      142.10    116.84 o
  21   1  13      115.76       19.18    115.52 o
  23   1  13        5.34       96.43    137.57 o
 -34   2  13       13.67       81.59    124.27 o
 -32   2  13      521.47      252.61    116.14 o
 -30   2  13      108.95      -90.35    127.71 o
 -28   2  13      166.35      220.59    108.37 o
 -26   2  13       14.04      103.56    106.22 o
 -24   2  13        7.54      -55.37    118.48 o
 -22   2  13      179.71      146.75    111.53 o
 -20   2  13       69.89     -144.15    106.25 o
 -18   2  13     1782.62     1418.36    112.16 o
 -16   2  13     2199.54     2333.33    113.35 o
 -14   2  13     4613.34     4523.67    114.92 o
 -12   2  13      802.50      852.78    112.90 o
 -10   2  13       85.03      104.38    120.70 o
  -8   2  13       83.31      143.34    113.53 o
  -6   2  13      533.53      531.94    108.31 o
  -4   2  13     1218.88     1164.88    110.75 o
  -2   2  13      784.07      930.51    108.36 o
   0   2  13      316.64      396.25    106.15 o
   2   2  13      986.40      857.42    108.04 o
   4   2  13      681.58      698.43    108.15 o
   6   2  13      119.01      125.94    109.85 o
   8   2  13      103.77      226.71    111.19 o
  10   2  13      645.77      737.37    104.12 o
  12   2  13       49.24       39.12    107.75 o
  14   2  13      798.07      722.25    123.90 o
  16   2  13      229.21      304.48    117.56 o
  18   2  13      352.41      467.66    133.04 o
  20   2  13      115.35      154.98    130.99 o
  22   2  13        1.36      157.53    125.52 o
 -31   3  13       25.27      328.93    134.37 o
 -29   3  13       21.78       29.71    152.62 o
 -27   3  13        0.01      -57.64    124.44 o
 -25   3  13       83.87      277.85    129.82 o
 -23   3  13       35.10      119.64    119.18 o
 -21   3  13      167.32      108.08    118.92 o
 -19   3  13       79.94       91.75    121.83 o
 -17   3  13      220.54      254.70    117.76 o
 -15   3  13      170.15      241.08    112.55 o
 -13   3  13      488.76      425.44    129.63 o
 -11   3  13      873.13      778.80    126.11 o
  -9   3  13      481.46      506.55    115.92 o
  -7   3  13      102.98      131.80    116.43 o
  -5   3  13      212.53      338.11    126.02 o
  -3   3  13     1115.90     1176.00    119.30 o
  -1   3  13      544.11      628.82    126.41 o
   1   3  13        2.32       36.67    118.91 o
   3   3  13      704.59      850.81    136.23 o
   5   3  13      401.35      367.79    122.30 o
   7   3  13      690.06      776.47    116.47 o
   9   3  13       60.38      146.37    147.99 o
  11   3  13        0.22       44.29    139.19 o
  13   3  13       72.45      325.68    129.08 o
  15   3  13      518.59      398.54    144.30 o
  17   3  13      275.65      342.06    127.63 o
 -24   4  13      400.45      345.34    163.67 o
 -22   4  13      147.34      177.25    139.51 o
 -20   4  13        6.84      131.09    140.42 o
 -18   4  13        1.37      -56.91    139.48 o
 -16   4  13        6.39       73.70    137.40 o
 -14   4  13       25.37       -5.79    151.83 o
 -12   4  13     1185.79      948.00    183.00 o
 -10   4  13      220.24       84.69    172.89 o
  -8   4  13       32.13       59.75    153.54 o
  -6   4  13      120.61      289.64    153.17 o
  -4   4  13      637.24      705.56    156.14 o
  -2   4  13       20.68      102.96    168.94 o
   0   4  13      203.97      328.47    167.65 o
   2   4  13      136.47      265.41    169.16 o
   4   4  13      596.64      594.14    153.42 o
   6   4  13      441.25      375.54    153.07 o
   8   4  13      133.64      151.97    138.00 o
  10   4  13       12.75      120.29    160.96 o
  12   4  13       39.53       39.50    143.14 o
 -36   0  14        0.15       17.35    204.98 o
 -34   0  14      143.42      377.10    158.55 o
 -32   0  14      210.08      187.34    157.20 o
 -30   0  14      544.63      706.44    169.40 o
 -28   0  14      243.05      253.84    147.44 o
 -26   0  14        9.09      162.40    141.63 o
 -24   0  14     1823.67     1857.35    293.32 o
 -22   0  14     3507.15     3790.66    214.65 o
 -20   0  14     2143.49     2244.45    142.65 o
 -18   0  14       94.93      109.42    157.02 o
 -16   0  14     1111.27     1096.27    138.42 o
 -14   0  14     3865.24     3577.31    181.84 o
 -12   0  14     9361.57     9403.12    181.03 o
 -10   0  14     3856.85     4125.70    148.30 o
  -8   0  14        7.15       78.45    161.80 o
  -6   0  14     8951.91     8701.74    228.12 o
  -4   0  14     6204.64     6078.51    405.33 o
  -2   0  14     5031.95     5149.69    154.52 o
   0   0  14     3172.27     3119.52    145.38 o
   2   0  14      116.54      212.20    151.68 o
   4   0  14     9590.15     9023.46   1424.97 o
   6   0  14    11893.73    11072.99   1859.22 o
   8   0  14     1729.76     1856.03    145.46 o
  10   0  14      981.97      915.34    160.41 o
  12   0  14     1266.56     1309.77    331.92 o
  14   0  14     2000.86     2069.70    351.69 o
  16   0  14     2079.11     1859.74    735.46 o
  18   0  14     1885.27     1707.54    513.13 o
  20   0  14      160.48     -106.91    167.72 o
  22   0  14      357.41     1035.66    569.08 o
 -35   1  14        8.40       88.13    119.17 o
 -33   1  14       74.06      178.95    115.59 o
 -31   1  14      613.04      643.06    138.94 o
 -29   1  14      893.17      706.18    110.94 o
 -27   1  14        4.82       90.79    107.75 o
 -25   1  14      600.33      545.78    109.38 o
 -23   1  14     1515.53     1573.10    115.88 o
 -21   1  14     1193.46     1348.32    103.58 o
 -19   1  14     1731.45     1875.71    103.30 o
 -17   1  14      381.14      551.08     98.68 o
 -15   1  14     2245.30     2084.93    108.59 o
 -13   1  14    11670.55    11775.10    128.68 o
 -11   1  14     6348.51     6770.28    163.10 o
  -9   1  14     1422.24     1632.72    105.14 o
  -7   1  14     1268.28     1108.31    103.51 o
  -5   1  14     6346.14     6171.97    117.29 o
  -3   1  14     9299.19     9475.98    170.59 o
  -1   1  14     7221.14     7282.32    132.78 o
   1   1  14       95.35      157.22    107.15 o
   3   1  14      498.45      488.81    104.49 o
   5   1  14     8714.57     8433.36    620.38 o
   7   1  14     6078.63     6175.04    427.23 o
   9   1  14     1451.94     1464.72    143.70 o
  11   1  14      223.73      321.74    107.01 o
  13   1  14      784.30      873.95    209.46 o
  15   1  14     3329.93     3158.86    419.58 o
  17   1  14     2425.38     2275.57    500.79 o
  19   1  14      365.52      266.50    119.62 o
  21   1  14        0.25       75.68    116.28 o
 -34   2  14       61.36      176.89    133.96 o
 -32   2  14       12.58      195.94    124.12 o
 -30   2  14      251.23      224.36    111.04 o
 -28   2  14      110.04      272.53    108.74 o
 -26   2  14       88.41      183.96    109.94 o
 -24   2  14     1433.21     1464.76    122.37 o
 -22   2  14      551.58      687.43    108.53 o
 -20   2  14      455.61      524.29    113.88 o
 -18   2  14      916.08      882.29    110.75 o
 -16   2  14     2396.42     2206.17    115.14 o
 -14   2  14     4091.99     4263.10    117.79 o
 -12   2  14     1238.70     1474.70    109.41 o
 -10   2  14     1640.00     1899.17    109.20 o
  -8   2  14       99.53      210.67    101.60 o
  -6   2  14     1050.90     1098.11    130.13 o
  -4   2  14     5644.01     5577.99    187.90 o
  -2   2  14     6033.09     5749.91    121.76 o
   0   2  14     1439.95     1448.90    120.37 o
   2   2  14        3.81       25.46    109.87 o
   4   2  14     2318.45     2445.11    287.06 o
   6   2  14     4588.18     4346.59    515.91 o
   8   2  14     3105.67     2710.14    280.13 o
  10   2  14      612.75      404.04    110.63 o
  12   2  14      228.92      311.60    113.79 o
  14   2  14     1017.91      919.12    264.32 o
  16   2  14     1677.99     1115.51    297.96 o
  18   2  14      963.17      773.36    144.50 o
  20   2  14       33.66      -78.24    149.09 o
 -29   3  14        1.13       77.77    125.99 o
 -27   3  14       53.71       75.09    136.18 o
 -25   3  14       15.33      -52.99    138.04 o
 -23   3  14      726.38      801.78    125.24 o
 -21   3  14      506.38      447.53    125.39 o
 -19   3  14      396.92      434.29    131.03 o
 -17   3  14        5.20       42.49    119.47 o
 -15   3  14      451.58      411.72    125.25 o
 -13   3  14      113.84      302.19    112.36 o
 -11   3  14     1993.35     2087.03    131.23 o
  -9   3  14     1346.10     1318.51    132.70 o
  -7   3  14       42.44      200.83    114.80 o
  -5   3  14     1533.77     1715.16    123.85 o
  -3   3  14     4134.69     4222.59    202.50 o
  -1   3  14       79.24      269.71    122.36 o
   1   3  14      406.97      229.44    128.22 o
   3   3  14      111.35      214.28    118.75 o
   5   3  14     1564.29     1533.05    189.84 o
   7   3  14     1678.60     1686.96    283.08 o
   9   3  14      870.88      524.08    129.02 o
  11   3  14      220.10      233.82    142.32 o
  13   3  14      415.39      502.93    127.09 o
  15   3  14      789.60      586.83    131.79 o
 -22   4  14       88.07      215.13    140.78 o
 -20   4  14      177.13      176.72    143.38 o
 -18   4  14       75.28      211.61    150.77 o
 -16   4  14      251.97      302.70    151.21 o
 -14   4  14      215.85      389.96    180.75 o
 -12   4  14       19.65       -8.03    170.54 o
 -10   4  14      572.90      642.29    194.74 o
  -8   4  14      135.75      113.11    193.56 o
  -6   4  14       66.30      119.83    176.02 o
  -4   4  14      140.11       -8.22    179.39 o
  -2   4  14      921.43     1010.38    162.24 o
   0   4  14      511.36      454.78    159.34 o
   2   4  14       14.29       98.30    144.49 o
   4   4  14      105.81      175.01    140.06 o
   6   4  14      324.23      376.87    154.37 o
   8   4  14      336.93      255.41    143.33 o
  10   4  14      278.66      138.42    153.61 o
 -35   1  15        4.35      -19.26    127.53 o
 -33   1  15        9.51       67.17    120.66 o
 -31   1  15        0.94      175.02    117.71 o
 -29   1  15      100.99       90.17    115.14 o
 -27   1  15       29.73       62.00    113.24 o
 -25   1  15        5.58      138.11    113.40 o
 -23   1  15        2.82       92.24    117.98 o
 -21   1  15       33.72       23.06    106.68 o
 -19   1  15       74.22      259.31     99.15 o
 -17   1  15        0.58       23.90    102.94 o
 -15   1  15      133.89      118.41    104.68 o
 -13   1  15        3.05       95.60     95.64 o
 -11   1  15        3.78      145.27    111.36 o
  -9   1  15       25.90       19.77     96.94 o
  -7   1  15     1447.29     1581.39    110.40 o
  -5   1  15       31.11       55.97     99.64 o
  -3   1  15      242.70      253.37    106.87 o
  -1   1  15        2.48       95.41    102.05 o
   1   1  15     1284.31     1137.72    105.11 o
   3   1  15      317.63      306.18    115.47 o
   5   1  15       48.58      292.11    116.44 o
   7   1  15       29.49       -7.70    101.90 o
   9   1  15      159.87      182.30    107.86 o
  11   1  15      136.05      174.60    121.32 o
  13   1  15      421.95      326.38    121.02 o
  15   1  15       13.25       70.30    141.48 o
  17   1  15       69.24       80.85    115.38 o
  19   1  15        0.76      -25.81    123.49 o
  21   1  15      161.27       72.76    127.93 o
 -32   2  15        0.04      119.39    122.91 o
 -30   2  15       12.35       17.03    119.45 o
 -28   2  15        1.38      108.15    122.02 o
 -26   2  15       84.28      145.20    108.12 o
 -24   2  15       93.92      111.13    110.07 o
 -22   2  15        4.25       73.63    113.31 o
 -20   2  15       29.82       71.26    113.61 o
 -18   2  15      376.67      372.63    101.69 o
 -16   2  15       54.37       88.09    109.12 o
 -14   2  15       33.72      132.22    100.18 o
 -12   2  15      294.46      229.70    109.46 o
 -10   2  15        0.92      146.32    109.05 o
  -8   2  15      866.19      966.05    105.47 o
  -6   2  15      354.07      528.26    116.17 o
  -4   2  15      407.41      518.64    110.07 o
  -2   2  15        5.11      -36.06    121.30 o
   0   2  15      295.55      422.26    110.50 o
   2   2  15      551.00      586.41    105.25 o
   4   2  15      746.34      795.22    162.67 o
   6   2  15        1.10       68.93    115.15 o
   8   2  15        2.70       39.78    121.17 o
  10   2  15      233.35      243.15    117.18 o
  12   2  15      671.60      734.15    118.33 o
  14   2  15      195.26      289.82    118.86 o
  16   2  15       95.88      175.23    136.47 o
  18   2  15        3.27       37.33    146.69 o
 -29   3  15       35.57      132.82    134.42 o
 -27   3  15       79.92      231.86    124.03 o
 -25   3  15       47.11      212.53    113.86 o
 -23   3  15       47.04      -10.79    130.95 o
 -21   3  15        8.02       22.27    123.46 o
 -19   3  15       63.77       69.42    126.86 o
 -17   3  15      267.02      364.05    127.92 o
 -15   3  15      400.25      241.66    121.58 o
 -13   3  15        6.05       -6.20    116.71 o
 -11   3  15       16.34       45.69    125.73 o
  -9   3  15       49.53      137.17    115.44 o
  -7   3  15      988.86      975.01    124.33 o
  -5   3  15      330.00      530.85    121.69 o
  -3   3  15      128.85      163.46    124.26 o
  -1   3  15      114.02      104.91    134.30 o
   1   3  15      238.56      275.95    127.31 o
   3   3  15      649.89      623.74    131.07 o
   5   3  15      393.47      336.29    125.28 o
   7   3  15        9.30      124.54    123.63 o
   9   3  15      109.82      265.45    128.70 o
  11   3  15      212.56      363.79    139.54 o
  13   3  15      275.19      422.63    142.93 o
 -22   4  15        9.26       16.82    147.49 o
 -20   4  15       34.27       91.46    153.77 o
 -18   4  15      100.46      117.82    153.94 o
 -16   4  15      391.73      280.48    152.12 o
 -14   4  15        4.81       78.12    150.87 o
 -12   4  15       12.80       32.68    173.81 o
 -10   4  15       37.68       77.89    161.97 o
  -8   4  15      447.62      276.84    155.10 o
  -6   4  15      394.46      514.16    165.32 o
  -4   4  15        3.00       98.81    169.17 o
  -2   4  15        4.90       45.66    153.52 o
   0   4  15       41.59      -51.89    161.56 o
   2   4  15      463.27      548.41    169.17 o
   4   4  15      218.50      274.24    156.93 o
   6   4  15        7.36       37.62    165.44 o
 -34   0  16      456.99      273.56    181.57 o
 -32   0  16       55.78      -31.91    184.15 o
 -30   0  16        0.04      -75.61    151.91 o
 -28   0  16       11.04      340.53    169.80 o
 -26   0  16     1927.82     2010.79    165.20 o
 -24   0  16      690.83      816.45    162.44 o
 -22   0  16      293.66      441.57    155.26 o
 -20   0  16      311.88      496.58    140.36 o
 -18   0  16     1580.79     1678.05    174.90 o
 -16   0  16     2125.29     2066.54    141.00 o
 -14   0  16     3944.10     4166.54    165.67 o
 -12   0  16      794.59     1059.55    143.87 o
 -10   0  16     1256.10     1124.87    135.10 o
  -8   0  16     3910.99     3713.84    166.92 o
  -6   0  16     7715.25     8083.92    176.90 o
  -4   0  16     2330.99     2559.30    144.32 o
  -2   0  16      367.22      406.59    150.25 o
   0   0  16     1213.37     1317.85    156.29 o
   2   0  16     4745.84     4925.41    493.57 o
   4   0  16     1543.70     1507.33    230.33 o
   6   0  16    11660.45    11096.90   2450.28 o
   8   0  16       37.06      390.27    176.61 o
  10   0  16     6637.07     6488.38   2195.13 o
  12   0  16      478.16      576.07    394.60 o
  14   0  16     1604.88     1435.41    333.08 o
  16   0  16     1306.15      670.33    597.79 o
  18   0  16       45.70      133.76    169.93 o
  20   0  16      853.07      513.97    300.37 o
 -35   1  16      136.12      291.89    136.34 o
 -33   1  16       95.97      323.31    121.68 o
 -31   1  16       11.96       89.12    115.26 o
 -29   1  16       17.72      117.20    111.21 o
 -27   1  16      427.21      281.76    121.32 o
 -25   1  16      679.79      770.27    118.15 o
 -23   1  16     1021.66     1049.62    112.27 o
 -21   1  16      412.77      337.68    108.21 o
 -19   1  16      658.12      617.13    103.09 o
 -17   1  16       21.03      123.88    122.10 o
 -15   1  16     4235.36     4425.01    121.53 o
 -13   1  16     1324.26     1638.40    117.91 o
 -11   1  16      499.05      486.51    108.07 o
  -9   1  16      323.94      459.43    123.24 o
  -7   1  16     2148.53     2338.51    108.91 o
  -5   1  16     7151.01     7305.34    116.22 o
  -3   1  16      688.33      952.03    104.78 o
  -1   1  16      164.73      190.03    110.23 o
   1   1  16     2113.06     2266.69    170.53 o
   3   1  16     4063.94     4145.59    255.54 o
   5   1  16     3247.78     3210.40    354.58 o
   7   1  16      352.37      478.98    114.12 o
   9   1  16      638.01      720.76    117.89 o
  11   1  16     1201.01     1152.34    155.89 o
  13   1  16     2519.83     2089.89    394.74 o
  15   1  16      652.67      580.68    122.78 o
  17   1  16       56.52      187.89    136.80 o
  19   1  16      169.55      182.90    154.50 o
 -32   2  16      106.26      141.28    137.43 o
 -30   2  16        0.09      133.52    126.99 o
 -28   2  16      165.71      315.20    131.42 o
 -26   2  16       89.26      192.96    115.93 o
 -24   2  16      568.10      652.18    118.52 o
 -22   2  16      908.71      925.15    119.06 o
 -20   2  16       15.68      102.30    114.89 o
 -18   2  16      348.08      457.35    109.42 o
 -16   2  16     1462.89     1566.70    115.20 o
 -14   2  16     2596.98     2696.55    116.39 o
 -12   2  16      425.36      500.18    106.73 o
 -10   2  16      467.36      421.32    110.72 o
  -8   2  16     1599.40     1694.46    108.08 o
  -6   2  16     1592.48     1801.82    119.77 o
  -4   2  16     2247.33     2143.27    136.99 o
  -2   2  16      335.19      383.87    110.17 o
   0   2  16      797.19      833.71    112.47 o
   2   2  16     1765.94     1721.18    179.49 o
   4   2  16     2081.65     1950.36    175.82 o
   6   2  16     1147.21      963.45    120.65 o
   8   2  16       10.41      -76.05    118.23 o
  10   2  16      505.15      526.18    122.20 o
  12   2  16     1179.68     1019.71    120.64 o
  14   2  16     1116.39      788.37    238.66 o
  16   2  16      319.25      109.51    122.03 o
 -27   3  16        0.57      167.94    132.58 o
 -25   3  16      289.34      312.04    137.31 o
 -23   3  16      124.07      235.64    124.80 o
 -21   3  16       24.93      145.53    131.15 o
 -19   3  16       71.24      181.40    124.62 o
 -17   3  16      646.52      749.16    126.82 o
 -15   3  16      375.69      600.86    133.27 o
 -13   3  16      150.77      196.78    129.78 o
 -11   3  16       72.75      200.57    135.89 o
  -9   3  16      119.09      164.93    117.58 o
  -7   3  16     1342.33     1390.35    127.37 o
  -5   3  16     1115.78     1112.67    122.27 o
  -3   3  16      623.82      849.89    147.31 o
  -1   3  16       52.49      164.34    132.11 o
   1   3  16      824.70      739.78    120.74 o
   3   3  16      668.36      707.60    121.64 o
   5   3  16      647.27      667.39    162.76 o
   7   3  16      341.78       46.33    131.08 o
   9   3  16       91.22      165.79    122.00 o
  11   3  16      377.05      384.14    132.92 o
 -18   4  16        6.76      106.95    156.24 o
 -16   4  16      191.59      282.36    143.28 o
 -14   4  16     1086.27      849.50    159.26 o
 -12   4  16        4.36      -79.51    151.16 o
 -10   4  16      185.21      180.70    160.88 o
  -8   4  16        5.40      427.05    296.06 o
  -6   4  16      260.24      309.81    160.98 o
  -4   4  16      695.41      585.59    160.67 o
  -2   4  16       72.02      277.26    155.16 o
   0   4  16      140.11      164.28    168.73 o
   2   4  16      108.11        8.04    147.93 o
 -33   1  17        2.76      131.37    120.75 o
 -31   1  17       30.75       10.61    126.88 o
 -29   1  17       73.50       90.74    119.35 o
 -27   1  17        5.72       16.76    119.80 o
 -25   1  17        9.72       60.14    112.01 o
 -23   1  17       32.17       49.74    104.49 o
 -21   1  17      112.53       86.76    103.63 o
 -19   1  17      181.50      164.46    107.55 o
 -17   1  17     1890.35     1729.66    110.92 o
 -15   1  17      505.17      603.43    121.11 o
 -13   1  17      410.67      369.03    115.34 o
 -11   1  17        2.39        2.50     98.57 o
  -9   1  17       21.43      199.05    111.30 o
  -7   1  17      105.43      284.98    101.10 o
  -5   1  17      315.24      381.44    112.27 o
  -3   1  17      205.51      181.42    106.40 o
  -1   1  17      811.79     1082.16    114.68 o
   1   1  17        4.22       72.75    116.52 o
   3   1  17      229.62      152.34    106.74 o
   5   1  17        2.33      117.04    119.59 o
   7   1  17       33.50      113.62    115.36 o
   9   1  17       24.19       63.89    117.66 o
  11   1  17      198.21      267.31    119.57 o
  13   1  17        1.09       55.25    114.07 o
  15   1  17       18.37      105.54    129.21 o
  17   1  17      144.30      173.87    129.89 o
 -30   2  17       13.64      174.37    117.14 o
 -28   2  17        0.14       17.51    122.51 o
 -26   2  17        5.05      128.26    117.07 o
 -24   2  17       62.12       83.35    118.24 o
 -22   2  17       15.92      161.29    118.49 o
 -20   2  17      564.91      747.18    122.80 o
 -18   2  17      383.75      387.38    117.55 o
 -16   2  17      272.08      213.20    109.08 o
 -14   2  17       16.14      118.95    113.77 o
 -12   2  17      192.67      262.84    106.29 o
 -10   2  17      407.35      421.84    110.92 o
  -8   2  17       17.16      -37.97    110.23 o
  -6   2  17      224.73      184.32    102.70 o
  -4   2  17      572.69      508.63    107.14 o
  -2   2  17      553.84      556.52    130.25 o
   0   2  17      117.06      274.76    119.11 o
   2   2  17       63.24      135.14    109.65 o
   4   2  17        0.06       76.34    111.49 o
   6   2  17      194.28      212.25    119.53 o
   8   2  17      176.94      206.15    116.67 o
  10   2  17       95.91      166.69    114.84 o
  12   2  17       52.50      229.46    143.82 o
  14   2  17        0.87       20.41    133.01 o
 -25   3  17        4.63      152.93    126.72 o
 -23   3  17        1.01      148.29    135.26 o
 -21   3  17       49.46      184.28    125.53 o
 -19   3  17      138.39      135.22    131.33 o
 -17   3  17      141.59      164.68    136.67 o
 -15   3  17       27.52      227.93    133.76 o
 -13   3  17      153.64      395.71    122.96 o
 -11   3  17      114.24      139.43    127.57 o
  -9   3  17      237.11      306.12    126.62 o
  -7   3  17      119.59      117.07    127.70 o
  -5   3  17       98.50      208.07    124.48 o
  -3   3  17      107.74       76.56    126.52 o
  -1   3  17      287.26      301.44    131.20 o
   1   3  17      410.79      497.48    131.39 o
   3   3  17        0.68      199.77    129.29 o
   5   3  17      109.89      197.29    134.11 o
   7   3  17       86.72      223.97    130.34 o
   9   3  17       47.72       71.35    139.57 o
 -14   4  17        6.67       69.15    172.99 o
 -12   4  17      166.62      115.70    151.75 o
 -10   4  17      232.74      161.02    162.85 o
  -8   4  17       39.48      289.61    149.52 o
  -6   4  17        3.73       47.13    152.31 o
  -4   4  17        7.54      225.76    160.52 o
  -2   4  17       55.34      162.00    160.25 o
 -32   0  18      178.00      224.69    164.59 o
 -30   0  18      298.64       98.58    163.46 o
 -28   0  18      773.69      694.07    236.32 o
 -26   0  18       29.51      247.53    175.22 o
 -24   0  18       39.99      147.31    148.14 o
 -22   0  18        0.99      -34.18    146.12 o
 -20   0  18      122.06      334.92    145.46 o
 -18   0  18      839.30      938.99    187.84 o
 -16   0  18     1904.43     2172.65    164.75 o
 -14   0  18      115.91      126.49    139.78 o
 -12   0  18     2610.38     2456.77    165.49 o
 -10   0  18     1656.05     1724.66    146.45 o
  -8   0  18     1250.00     1428.99    167.12 o
  -6   0  18      437.69      618.27    145.37 o
  -4   0  18      129.78      146.21    186.99 o
  -2   0  18     1234.66     1291.30    157.82 o
   0   0  18     2091.53     1796.56    259.14 o
   2   0  18     3697.65     3682.02    676.88 o
   4   0  18        2.92      175.37    147.91 o
   6   0  18     1810.11     1636.58    623.03 o
   8   0  18      539.39      634.28    230.96 o
  10   0  18      396.16      475.49    160.76 o
  12   0  18      707.64      609.98    161.65 o
  14   0  18      393.02      220.11    183.11 o
 -31   1  18       83.08      200.54    118.81 o
 -29   1  18      166.20      350.88    133.64 o
 -27   1  18      275.26      245.21    118.78 o
 -25   1  18      107.66      224.73    107.03 o
 -23   1  18       83.13     -149.30    118.60 o
 -21   1  18       29.29      -27.74    110.21 o
 -19   1  18     1987.30     2055.28    112.75 o
 -17   1  18     2373.29     2432.22    112.22 o
 -15   1  18       44.44        3.05    105.13 o
 -13   1  18      518.71      580.12    107.49 o
 -11   1  18     1014.92     1012.06    108.58 o
  -9   1  18     2896.45     3060.10    144.08 o
  -7   1  18     1067.76     1267.26    114.11 o
  -5   1  18        0.83      149.67    101.46 o
  -3   1  18      648.11      606.67    107.41 o
  -1   1  18     1676.72     1787.67    112.99 o
   1   1  18     2637.14     2849.50    329.71 o
   3   1  18     1359.85     1168.17    184.65 o
   5   1  18      237.99      254.90    108.57 o
   7   1  18      618.15      643.27    121.84 o
   9   1  18     1491.04     1298.62    190.63 o
  11   1  18      852.03      599.02    203.63 o
  13   1  18      120.04      182.42    149.57 o
 -30   2  18       38.42       90.49    127.98 o
 -28   2  18       38.53       68.91    122.75 o
 -26   2  18      185.33      301.70    127.41 o
 -24   2  18        8.18      120.79    117.88 o
 -22   2  18      111.67      245.64    120.35 o
 -20   2  18      201.95      219.43    114.69 o
 -18   2  18      475.30      567.71    113.59 o
 -16   2  18      128.06      346.37    111.51 o
 -14   2  18        6.58       73.12    114.22 o
 -12   2  18      195.62      128.23    114.39 o
 -10   2  18      982.48     1025.18    108.96 o
  -8   2  18     1294.39     1487.62    112.35 o
  -6   2  18      722.62      802.09    111.19 o
  -4   2  18      131.75      290.67    115.62 o
  -2   2  18     1489.03     1315.77    230.74 o
   0   2  18      640.62      856.17    127.74 o
   2   2  18      676.43      639.56    152.53 o
   4   2  18      437.45      364.80    120.31 o
   6   2  18      123.42       43.90    119.02 o
   8   2  18      575.38      580.18    122.32 o
  10   2  18      884.44      717.14    234.17 o
  12   2  18      473.26      313.82    128.48 o
 -23   3  18       68.77      119.03    138.17 o
 -21   3  18       49.33      156.64    129.37 o
 -19   3  18      246.55      296.88    129.19 o
 -17   3  18      233.31      390.93    133.07 o
 -15   3  18       46.78      178.06    130.04 o
 -13   3  18        5.05       42.59    128.97 o
 -11   3  18      293.94      356.80    123.30 o
  -9   3  18      374.86      452.55    145.58 o
  -7   3  18      416.74      479.83    123.32 o
  -5   3  18       42.41      131.76    128.97 o
  -3   3  18       56.59      224.88    133.07 o
  -1   3  18      190.47      233.81    141.31 o
   1   3  18      722.68      726.63    136.96 o
   3   3  18      364.17      255.24    136.57 o
   5   3  18       13.61       96.89    138.28 o
 -31   1  19       11.35      -38.23    130.17 o
 -29   1  19       45.03      108.87    118.23 o
 -27   1  19        2.98      147.91    120.69 o
 -25   1  19       13.54      126.49    123.01 o
 -23   1  19       29.70      131.92    107.64 o
 -21   1  19       37.69      178.20    112.70 o
 -19   1  19       62.90      108.20    115.56 o
 -17   1  19      147.62      337.56    104.56 o
 -15   1  19        0.33      145.54    104.60 o
 -13   1  19       66.76      171.52    115.20 o
 -11   1  19      258.78      217.30    104.17 o
  -9   1  19       13.52      175.01    108.92 o
  -7   1  19      152.44      230.49    113.97 o
  -5   1  19       99.36      113.75    114.20 o
  -3   1  19      178.01      269.48    109.91 o
  -1   1  19       75.22      215.65    106.99 o
   1   1  19      129.91      154.22    111.61 o
   3   1  19       50.33       42.51    110.09 o
   5   1  19      430.42      454.64    116.72 o
   7   1  19       21.30       81.60    121.94 o
   9   1  19      118.38      402.14    115.55 o
  11   1  19        8.33      156.68    116.53 o
 -28   2  19       17.01      126.10    120.74 o
 -26   2  19       40.75      121.27    128.87 o
 -24   2  19       71.29      173.89    135.76 o
 -22   2  19        0.77      172.89    130.68 o
 -20   2  19       41.69      153.27    123.75 o
 -18   2  19        0.10      107.71    126.97 o
 -16   2  19       68.11       92.54    125.39 o
 -14   2  19        8.22       87.09    119.19 o
 -12   2  19       15.77      122.62    113.87 o
 -10   2  19      486.97      512.38    115.09 o
  -8   2  19       78.08      193.88    113.62 o
  -6   2  19      148.51      326.22    126.32 o
  -4   2  19       15.22      189.16    120.82 o
  -2   2  19      284.47      445.70    117.04 o
   0   2  19       34.86      178.61    135.34 o
   2   2  19       43.63      177.66    124.15 o
   4   2  19       94.16      140.20    120.01 o
   6   2  19      149.25      256.23    121.62 o
   8   2  19      136.24       67.52    126.76 o
 -21   3  19       15.98      181.85    131.48 o
 -19   3  19       23.61       38.33    132.27 o
 -17   3  19       39.35      225.80    133.58 o
 -15   3  19       60.69      117.53    139.48 o
 -13   3  19       28.20       37.33    126.37 o
 -11   3  19       95.77       91.01    128.62 o
  -9   3  19       21.68      -23.51    130.72 o
  -7   3  19       47.66       83.10    134.69 o
  -5   3  19      167.29      128.07    129.97 o
  -3   3  19      166.22      391.05    133.20 o
  -1   3  19       31.27     -112.53    126.29 o
   1   3  19        3.46       -1.98    140.17 o
   3   3  19      125.55      160.74    139.91 o
 -30   0  20       78.90      226.26    172.90 o
 -28   0  20        1.46      350.54    171.11 o
 -26   0  20        5.39       -6.98    161.70 o
 -24   0  20      610.50      690.89    158.10 o
 -22   0  20     1687.56     1414.63    157.15 o
 -20   0  20      492.41      356.06    159.37 o
 -18   0  20       76.32      207.30    165.97 o
 -16   0  20       22.93      -29.06    165.71 o
 -14   0  20     2755.38     2797.78    306.78 o
 -12   0  20      551.80      416.07    162.57 o
 -10   0  20       69.64      361.62    147.09 o
  -8   0  20       23.19      344.95    146.58 o
  -6   0  20      353.66      429.34    163.96 o
  -4   0  20      767.48      731.12    152.49 o
  -2   0  20     1547.64     1581.07    301.32 o
   0   0  20      528.93      385.03    170.35 o
   2   0  20        6.38      -40.70    171.38 o
   4   0  20      616.23      348.74    257.99 o
   6   0  20     1622.94     1347.43    665.42 o
   8   0  20      184.83      119.69    169.35 o
  10   0  20      292.44      371.90    170.92 o
 -29   1  20       60.59      -37.47    125.61 o
 -27   1  20        0.05       36.81    121.09 o
 -25   1  20       17.54      128.28    119.79 o
 -23   1  20      213.71      221.05    118.36 o
 -21   1  20      164.60      183.63    115.47 o
 -19   1  20       99.50      303.67    126.64 o
 -17   1  20       25.01      113.50    115.09 o
 -15   1  20      192.28      253.98    113.30 o
 -13   1  20      671.98      815.44    109.18 o
 -11   1  20      873.90     1131.87    113.31 o
  -9   1  20       38.06      115.79    105.96 o
  -7   1  20       59.56       -0.11    106.60 o
  -5   1  20      246.07      316.93    107.03 o
  -3   1  20     1273.16     1380.50    204.23 o
  -1   1  20      760.60      801.78    121.69 o
   1   1  20       33.61       67.14    120.59 o
   3   1  20        4.55       59.35    126.05 o
   5   1  20      345.88      567.21    125.98 o
   7   1  20     1734.80     1695.10    352.30 o
   9   1  20      141.38      102.51    124.91 o
 -24   2  20      196.94       92.23    120.33 o
 -22   2  20      219.62      338.87    121.51 o
 -20   2  20      116.05      194.02    126.33 o
 -18   2  20       54.68       79.52    125.87 o
 -16   2  20       91.48      203.05    113.24 o
 -14   2  20      460.40      462.92    117.33 o
 -12   2  20      203.08      255.76    121.72 o
 -10   2  20      115.85      228.23    121.26 o
  -8   2  20      202.27      179.94    121.52 o
  -6   2  20       97.10       40.37    120.60 o
  -4   2  20     1087.89     1094.41    124.55 o
  -2   2  20      486.43      595.52    120.63 o
   0   2  20       94.29      108.10    131.86 o
   2   2  20        5.04       76.02    120.18 o
   4   2  20      137.84      206.85    137.74 o
   6   2  20      768.79      610.32    133.31 o
 -17   3  20       65.39       31.53    147.16 o
 -15   3  20       28.18       79.70    135.99 o
 -13   3  20      437.91      312.02    136.63 o
 -11   3  20      144.68      282.55    136.73 o
  -9   3  20       83.29      131.85    129.21 o
  -7   3  20        0.05       75.80    133.96 o
  -5   3  20      194.25      202.65    139.85 o
  -3   3  20      323.36      408.38    140.68 o
 -25   1  21       61.07      167.17    128.42 o
 -23   1  21       72.83       99.15    122.53 o
 -21   1  21       37.74       95.97    138.93 o
 -19   1  21      178.50      270.17    117.57 o
 -17   1  21      110.33      174.60    121.92 o
 -15   1  21       39.05      -14.62    114.08 o
 -13   1  21       16.27        7.25    116.01 o
 -11   1  21        3.61      -19.44    112.39 o
  -9   1  21        2.04       80.10    116.99 o
  -7   1  21      136.94      300.29    116.35 o
  -5   1  21      150.45      197.77    109.26 o
  -3   1  21       14.41      -87.19    115.63 o
  -1   1  21      173.36      229.53    116.63 o
   1   1  21       10.57      220.48    118.83 o
   3   1  21       55.54      214.27    122.14 o
   5   1  21       38.59      120.31    125.69 o
 -22   2  21        0.65        8.76    121.63 o
 -20   2  21        5.31      126.48    129.95 o
 -18   2  21       31.95      187.75    121.17 o
 -16   2  21       92.91      200.49    119.92 o
 -14   2  21       50.19       88.43    118.83 o
 -12   2  21       77.28       53.70    119.35 o
 -10   2  21       35.75      160.91    119.37 o
  -8   2  21       28.65      185.16    119.43 o
  -6   2  21      139.01      145.62    115.33 o
  -4   2  21       20.33      154.47    115.77 o
  -2   2  21        5.16      160.27    134.88 o
   0   2  21      266.62      126.15    131.81 o
 -24   0  22       63.29      149.58    182.05 o
 -22   0  22      280.29      538.89    182.84 o
 -20   0  22      811.46      521.12    166.88 o
 -18   0  22      529.35      461.11    157.58 o
 -16   0  22     1583.93     1546.15    229.69 o
 -14   0  22        4.34     -156.69    196.85 o
 -12   0  22       16.64      104.54    158.03 o
 -10   0  22       43.75      212.01    289.43 o
  -8   0  22      201.29      270.25    155.26 o
  -6   0  22      509.47      701.29    158.55 o
  -4   0  22      631.85      713.21    197.51 o
  -2   0  22       11.83       25.49    166.91 o
   0   0  22      343.48      416.11    181.43 o
   2   0  22      345.61      427.28    214.02 o
 -23   1  22       10.34      174.98    126.85 o
 -21   1  22        4.78      127.18    115.38 o
 -19   1  22       40.84      124.58    115.66 o
 -17   1  22       93.91      177.79    125.98 o
 -15   1  22      507.34      527.21    115.28 o
 -13   1  22       84.21      183.10    118.99 o
 -11   1  22       38.24       38.16    116.76 o
  -9   1  22       14.67       97.50    119.17 o
  -7   1  22      581.73      545.64    143.58 o
  -5   1  22      603.36      666.44    122.41 o
  -3   1  22       14.38       32.45    126.72 o
  -1   1  22        1.41       41.36    129.34 o
   1   1  22      237.78      353.95    127.70 o
 -16   2  22      114.67      384.47    126.85 o
 -14   2  22      160.35      168.50    126.86 o
 -12   2  22      130.25      272.81    153.83 o
 -10   2  22       30.27      246.64    139.14 o
  -8   2  22      328.40      326.41    139.89 o
  -6   2  22      276.14      353.64    133.02 o
 -17   1  23       27.82       77.55    125.93 o
 -15   1  23        0.12       78.11    125.49 o
 -13   1  23       23.27       29.73    116.82 o
 -11   1  23       89.52      148.95    123.11 o
  -9   1  23       22.50       50.09    123.62 o
  -7   1  23        3.79       66.02    123.84 o
  -5   1  23       21.87       26.28    120.65 o
 
